# Supplementary material for: Network analysis identifies circulating miR-155 as predictive biomarker of type 2 diabetes mellitus development in obese patients: a pilot study
Source: Sci Rep. 2023 Nov 9;13:19496. doi: 10.1038/s41598-023-46516-y (PMC10636008; doi:10.1038/s41598-023-46516-y)
Supplement: Supplementary file 2 — Supplementary Table 1. [file 41598_2023_46516_MOESM2_ESM.xlsx]

## Sheet: Suppl Table 1
Supplementary Table 1. Assay ID of microRNAs used for validation analysis in RT-qPCR samples
microRNA	Assay ID
hsa-miR-27b-3p	409
hsa-miR-182-3p	483
hsa-miR-155-5p	467534_mat
hsa-miR-1245b-5p	462321_mat
hsa-miR-4421	464860_mat
hsa-miR-548ak	463366_mat
ath-miR-159a	338
