# Supplementary material for: Network analysis identifies circulating miR-155 as predictive biomarker of type 2 diabetes mellitus development in obese patients: a pilot study
Source: Sci Rep. 2023 Nov 9;13:19496. doi: 10.1038/s41598-023-46516-y (PMC10636008; doi:10.1038/s41598-023-46516-y)
Supplement: Supplementary file 3 — Supplementary Table 2. [file 41598_2023_46516_MOESM3_ESM.xlsx]

## Sheet: EV
Supplementary Table 2. WGCNA results for EV data
	moduleColor	GS.Status	p.GS.Status	MM.blue	p.MM.blue	MM.turquoise	p.MM.turquoise
hsa-miR-513b-5p	blue	0.69008	2.44928e-05	0.652469	9.33032e-05	0.0656289	0.730424
hsa-miR-582-3p	blue	0.60445	0.000403735	0.760062	1.10246e-06	0.223796	0.2345
hsa-miR-548ak	blue	0.558713	0.00133175	0.76763	7.40876e-07	-0.0616367	0.74627
hsa-miR-544a	blue	0.557817	0.00136093	0.757239	1.27405e-06	0.127512	0.501914
hsa-miR-548v	blue	0.554759	0.00146484	0.601912	0.00043343	0.318711	0.0860583
hsa-miR-182-3p	blue	0.550331	0.00162751	0.753763	1.51838e-06	-0.0804671	0.672517
hsa-miR-450b-5p	blue	0.501587	0.00474429	0.717174	8.21747e-06	0.0355391	0.852097
hsa-miR-155-5p	blue	0.479912	0.00727884	0.784813	2.83674e-07	0.0067127	0.971916
hsa-miR-219a-5p	blue	0.469709	0.00882199	0.862278	9.13396e-10	0.00927761	0.961192
hsa-miR-941	blue	0.46502	0.00961896	0.546106	0.00179712	-0.0153205	0.935957
hsa-miR-206	blue	0.450434	0.0124956	0.756049	1.35334e-06	0.0925631	0.626618
hsa-miR-487a-3p	blue	0.441938	0.0144803	0.87466	2.64528e-10	-0.129872	0.493964
hsa-miR-3074-3p	blue	0.441743	0.0145287	0.508985	0.00407338	0.42685	0.0186515
hsa-miR-376a-3p	blue	0.42572	0.0190001	0.455913	0.0113405	-0.0288079	0.879886
hsa-miR-2117	blue	0.415072	0.022558	0.651946	9.49325e-05	0.143557	0.44916
hsa-miR-590-5p	blue	-0.414624	0.0227189	-0.55864	0.00133411	0.0542137	0.776002
hsa-miR-4536-3p	blue	0.409403	0.024665	0.924098	3.22881e-13	-0.0914972	0.630611
hsa-miR-1279	blue	0.403794	0.0269054	0.531278	0.00251968	0.310519	0.0949016
hsa-miR-561-5p	blue	0.38408	0.0361324	0.959148	6.87461e-17	-0.128262	0.499378
hsa-miR-597-5p	blue	0.381657	0.0374233	0.82857	1.57229e-08	-0.137254	0.469521
hsa-miR-548ar-3p	blue	0.377785	0.0395642	0.791602	1.89501e-07	-0.0917745	0.629571
hsa-miR-186-5p	blue	0.366409	0.0464259	0.695624	1.9776e-05	-0.15394	0.416679
hsa-miR-4455	blue	0.362317	0.0491136	0.85223	2.29376e-09	-0.00468485	0.980398
hsa-miR-208a-3p	blue	0.359209	0.0512367	0.913352	1.92643e-12	-0.144441	0.446342
hsa-miR-499b-3p	blue	0.344763	0.0620734	0.904072	7.54904e-12	-0.110847	0.559802
hsa-miR-4531	blue	0.34291	0.0635843	0.933593	5.27576e-14	-0.0982975	0.605314
hsa-miR-603	blue	0.338512	0.0672846	0.957235	1.28931e-16	-0.176866	0.349804
hsa-miR-378f	blue	0.3371	0.0685077	0.768973	6.89323e-07	-0.130898	0.490528
hsa-miR-548j-5p	blue	0.325846	0.0788819	0.914042	1.73005e-12	-0.0550282	0.772724
hsa-miR-4421	blue	0.324815	0.0798892	0.602719	0.000423783	-0.121688	0.521798
hsa-miR-548a-5p	blue	0.317818	0.0869909	0.878752	1.70625e-10	-0.289768	0.120369
hsa-miR-522-3p	blue	0.310582	0.094832	0.968958	1.56234e-18	-0.303548	0.102955
hsa-let-7c-5p	blue	0.309455	0.0960991	0.853947	1.96941e-09	-0.258094	0.168503
hsa-miR-148b-3p	blue	0.303057	0.103541	0.920178	6.37519e-13	-0.206012	0.274748
hsa-miR-514b-5p	blue	0.294705	0.113896	0.611445	0.000330971	0.207942	0.270176
hsa-miR-548a-3p	blue	0.275917	0.139979	0.861489	9.84387e-10	-0.299746	0.107558
hsa-miR-520e	blue	0.275681	0.140332	0.929261	1.24379e-13	-0.283355	0.129179
hsa-miR-520b	blue	0.273718	0.143294	0.823976	2.20919e-08	-0.0735519	0.699299
hsa-miR-499a-3p	blue	0.270667	0.147987	0.93083	9.17563e-14	-0.10495	0.580993
hsa-miR-378h	blue	-0.259127	0.166745	-0.581172	0.000757538	0.305179	0.101027
hsa-miR-199a-3p+hsa-miR-199b-3p	blue	0.256412	0.171391	0.703965	1.42057e-05	-0.121037	0.524042
hsa-miR-448	blue	0.252999	0.177363	0.873553	2.97071e-10	-0.316288	0.0886056
hsa-miR-627-5p	blue	0.251721	0.179638	0.976127	4.13497e-20	-0.306665	0.099293
hsa-miR-548n	blue	0.241746	0.198086	0.960631	4.13421e-17	-0.264749	0.157407
hsa-miR-302a-3p	blue	0.234175	0.212935	0.775707	4.76739e-07	0.0705859	0.710898
hsa-miR-1245b-5p	blue	0.232019	0.2173	0.877455	1.96401e-10	-0.30113	0.105865
hsa-miR-374a-5p	blue	0.22739	0.226874	0.669629	5.18803e-05	-0.245172	0.191607
hsa-miR-548i	blue	0.21374	0.256744	0.838379	7.34833e-09	-0.225715	0.230407
hsa-miR-520d-3p	blue	0.211802	0.261183	0.883403	1.01667e-10	-0.381843	0.0373234
hsa-miR-548ai+hsa-miR-570-5p	blue	0.211198	0.262577	0.926714	2.00861e-13	-0.383116	0.0366418
hsa-miR-656-3p	blue	-0.209101	0.267456	0.576071	0.000864162	-0.337031	0.0685673
hsa-miR-548ar-5p	blue	0.206633	0.27327	0.921985	4.68003e-13	-0.454556	0.0116178
hsa-let-7b-5p	blue	0.206127	0.274473	0.694297	2.08239e-05	-0.307771	0.098018
hsa-miR-519b-5p+hsa-miR-519c-5p+hsa-miR-523-5p+hsa-miR-518e-5p+hsa-miR-522-5p+hsa-miR-519a-5p	blue	0.201736	0.285052	0.93275	6.26255e-14	-0.3338	0.0714331
hsa-miR-519d-3p	blue	0.193091	0.306627	0.775914	4.71265e-07	-0.236834	0.207635
hsa-miR-548aa+hsa-miR-548t-3p	blue	0.191177	0.311539	0.732147	4.25444e-06	0.0366943	0.847345
hsa-miR-570-3p	blue	0.188571	0.318304	0.828538	1.57612e-08	-0.251275	0.180435
hsa-miR-548z+hsa-miR-548h-3p	blue	0.188331	0.318932	0.947109	2.3728e-15	-0.399539	0.0287137
hsa-miR-216b-5p	blue	0.182515	0.334374	0.948845	1.50308e-15	-0.39973	0.0286303
hsa-miR-1246	blue	0.173193	0.36006	0.561808	0.00123503	-0.31991	0.0848192
hsa-miR-105-5p	blue	0.17259	0.36176	0.889899	4.74936e-11	-0.319316	0.0854312
hsa-miR-219b-3p	blue	0.1709	0.366553	0.933755	5.10375e-14	-0.329227	0.0756451
hsa-miR-1297	blue	0.169783	0.36974	0.94064	1.1463e-14	-0.410872	0.0241041
hsa-miR-302d-3p	blue	-0.161841	0.392868	-0.679289	3.66599e-05	0.113326	0.551
hsa-miR-585-3p	blue	0.154944	0.413609	0.576158	0.000862256	-0.118753	0.531961
hsa-miR-520h	blue	0.139453	0.462362	0.84642	3.78999e-09	-0.244816	0.192273
hsa-miR-4536-5p	blue	0.139079	0.463576	0.838476	7.29096e-09	-0.345439	0.0615288
hsa-miR-1290	blue	0.136276	0.472723	0.855249	1.75213e-09	-0.487536	0.00628084
hsa-miR-548j-3p	blue	0.132618	0.484798	0.947532	2.12624e-15	-0.361355	0.0497634
hsa-miR-302a-5p	blue	0.127459	0.502092	0.809784	5.95716e-08	-0.193081	0.306654
hsa-miR-367-3p	blue	0.127336	0.502506	0.826897	1.78165e-08	-0.348949	0.0587635
hsa-miR-548ah-5p	blue	0.119813	0.528278	0.908662	3.91192e-12	-0.465954	0.0094556
hsa-miR-577	blue	-0.117155	0.537532	0.55654	0.00140352	0.0595617	0.754548
hsa-miR-548q	blue	0.116958	0.538224	-0.539119	0.00211138	0.065274	0.731828
hsa-miR-944	blue	0.102003	0.591714	0.702676	1.49616e-05	-0.297888	0.109864
hsa-miR-612	blue	-0.0976889	0.60756	-0.711034	1.0638e-05	0.300119	0.1071
hsa-miR-2116-5p	blue	0.0825521	0.664517	0.638506	0.000146538	-0.106061	0.576972
hsa-miR-450a-2-3p	blue	-0.0682053	0.720254	-0.524359	0.00293489	0.381514	0.0375009
hsa-miR-587	blue	0.0663395	0.727614	0.614435	0.000303585	-0.188368	0.318836
hsa-miR-141-3p	blue	0.063338	0.739505	0.583088	0.000720582	-0.205222	0.276632
hsa-miR-32-5p	blue	0.061615	0.746357	0.785021	2.80243e-07	-0.160002	0.39834
hsa-miR-223-3p	blue	0.0372715	0.844972	-0.513624	0.00369567	0.120334	0.526472
hsa-miR-302b-3p	blue	0.0336591	0.859843	0.912973	2.04301e-12	-0.434641	0.0163885
hsa-miR-3161	blue	5.37128e-05	0.999775	0.464191	0.00976597	0.169804	0.369678
hsa-miR-520f-3p	grey	0.624641	0.000224565	-0.0253609	0.894173	0.140479	0.459043
hsa-miR-378e	grey	-0.6098	0.000346952	-0.338342	0.0674309	-0.283282	0.129283
hsa-miR-106a-5p+hsa-miR-17-5p	grey	0.459973	0.0105435	0.211126	0.262743	-0.0301756	0.874227
hsa-miR-126-3p	grey	0.414779	0.0226633	0.18548	0.326446	0.101659	0.592969
hsa-miR-1257	grey	-0.383489	0.0364437	-0.130824	0.490774	-0.261271	0.163139
hsa-miR-16-5p	grey	0.378215	0.0393218	0.359766	0.050851	-0.00521619	0.978175
hsa-miR-130a-3p	grey	0.374139	0.0416682	0.0442969	0.816205	0.271695	0.146395
hsa-miR-92a-3p	grey	0.351134	0.0570923	0.0702882	0.712066	0.194457	0.30315
hsa-miR-20a-5p+hsa-miR-20b-5p	grey	0.349221	0.0585537	0.0390584	0.837635	0.158021	0.404282
hsa-miR-143-3p	grey	-0.332647	0.0724776	-0.0560257	0.768714	-0.219348	0.244174
hsa-miR-26b-5p	grey	0.331662	0.0733792	0.499028	0.00499735	-0.321754	0.0829387
hsa-miR-203a-3p	grey	0.331203	0.0738024	0.263523	0.15941	0.0114329	0.952186
hsa-miR-106b-5p	grey	0.325629	0.0790926	0.256288	0.171607	0.174979	0.355051
hsa-miR-150-5p	grey	0.281009	0.132518	-0.276101	0.139704	0.288957	0.121458
hsa-miR-3136-5p	grey	-0.277996	0.136897	0.354215	0.0547994	-0.230638	0.220127
hsa-miR-1537-3p	grey	0.277179	0.138103	0.204713	0.277851	0.159299	0.400444
hsa-miR-630	grey	0.271602	0.146538	-0.374803	0.0412789	0.274365	0.142314
hsa-miR-548d-3p	grey	0.252918	0.177507	0.324941	0.0797653	-0.192938	0.307018
hsa-let-7i-5p	grey	0.248929	0.184675	0.255973	0.172152	-0.0583243	0.759497
hsa-miR-1283	grey	0.242475	0.196695	0.0707749	0.710157	-0.105035	0.580683
hsa-miR-93-5p	grey	0.227656	0.226315	-0.0520557	0.784707	0.020377	0.914886
hsa-miR-25-3p	grey	0.222353	0.23761	0.0135377	0.943397	0.0275529	0.885084
hsa-miR-4521	grey	0.221538	0.239378	0.531372	0.00251442	0.299374	0.108016
hsa-miR-502-5p	grey	-0.219191	0.24452	0.283647	0.128768	-0.280624	0.133071
hsa-miR-196a-5p	grey	-0.213837	0.256522	0.24233	0.196971	-0.163383	0.388314
hsa-miR-1272	grey	-0.208159	0.269666	-0.450339	0.0125164	0.278891	0.135585
hsa-miR-526a+hsa-miR-518c-5p+hsa-miR-518d-5p	grey	-0.206281	0.274106	-0.495723	0.00534121	0.176392	0.351117
hsa-miR-1253	grey	-0.202942	0.282121	-0.47131	0.0085631	0.0164025	0.931444
hsa-miR-1-5p	grey	0.185242	0.327079	0.252767	0.177775	0.246903	0.18839
hsa-miR-549a	grey	-0.183411	0.331966	-0.17561	0.353289	-0.292283	0.117039
hsa-miR-144-3p	grey	0.178969	0.344011	0.185936	0.325237	-0.0393721	0.836349
hsa-miR-195-5p	grey	0.175039	0.354883	0.378413	0.0392102	0.0998649	0.599544
hsa-miR-19a-3p	grey	-0.174073	0.357587	-0.161759	0.393111	-0.210157	0.264991
hsa-miR-451a	grey	0.161318	0.394421	0.142445	0.452718	-0.0583646	0.759335
hsa-miR-148a-3p	grey	0.149477	0.430478	0.0987263	0.603733	0.177151	0.349013
hsa-miR-142-3p	grey	0.145913	0.441673	-0.130378	0.492268	0.034042	0.858264
hsa-miR-496	grey	0.145509	0.442954	-0.118098	0.534242	0.288389	0.122225
hsa-miR-379-5p	grey	0.142812	0.451541	0.322516	0.0821715	0.135927	0.473867
hsa-miR-19b-3p	grey	0.142675	0.451979	0.0633615	0.739411	-0.0193114	0.919322
hsa-let-7a-5p	grey	0.142409	0.452831	0.0253028	0.894414	0.0882115	0.642985
hsa-miR-185-5p	grey	0.135045	0.476767	-0.00492156	0.979408	-0.0305368	0.872734
hsa-miR-24-3p	grey	0.127195	0.502984	-0.0383076	0.840716	0.200901	0.287091
hsa-miR-3144-3p	grey	-0.116167	0.540993	-0.33276	0.0723742	0.106959	0.573732
hsa-miR-873-5p	grey	-0.115876	0.542015	0.225515	0.230831	-0.0998979	0.599423
hsa-miR-26a-5p	grey	-0.115438	0.543553	-0.478939	0.00741536	0.0525613	0.782665
hsa-miR-1910-5p	grey	0.109483	0.564672	-0.203504	0.280761	0.0876263	0.645198
hsa-miR-374b-5p	grey	-0.105535	0.578873	0.387201	0.0345217	0.0230409	0.903807
hsa-miR-942-5p	grey	0.100048	0.598871	-0.0537186	0.777997	0.175236	0.354332
hsa-miR-613	grey	0.0947659	0.618398	-0.0306364	0.872322	0.0241051	0.899386
hsa-miR-411-5p	grey	0.0832657	0.661787	0.207131	0.272091	-0.0521294	0.784409
hsa-miR-574-5p	grey	0.0759319	0.69004	0.020845	0.912938	0.112185	0.555042
hsa-miR-218-5p	grey	0.0647866	0.733758	0.143531	0.449243	0.13676	0.471136
hsa-miR-30a-5p	grey	0.0585199	0.758714	0.336452	0.0690747	-0.115271	0.544138
hsa-miR-1323	grey	0.0500397	0.792861	-0.0283949	0.881596	0.282336	0.130622
hsa-let-7g-5p	grey	-0.0408338	0.830359	-0.395507	0.0305169	0.203977	0.279621
hsa-miR-495-3p	grey	0.027767	0.884196	-0.23476	0.211761	0.289412	0.120847
hsa-miR-23a-3p	grey	0.0239825	0.899895	-0.310192	0.0952688	0.187745	0.320468
hsa-miR-627-3p	grey	-0.0239611	0.899984	0.393004	0.031682	-0.118762	0.53193
hsa-miR-877-5p	grey	-0.0189413	0.920863	0.352857	0.0558004	0.145459	0.443112
hsa-miR-27b-3p	turquoise	0.644729	0.000120161	0.562601	0.00121128	0.425545	0.0190544
hsa-miR-22-3p	turquoise	0.607833	0.000366947	-0.0397456	0.834817	0.428256	0.018225
hsa-miR-616-3p	turquoise	0.579774	0.000785562	0.382992	0.0367073	0.558341	0.00134379
hsa-miR-33b-5p	turquoise	0.559676	0.00130096	0.401989	0.0276606	0.569012	0.00103329
hsa-miR-561-3p	turquoise	0.533408	0.00240254	0.223965	0.234138	0.701696	1.55603e-05
hsa-miR-652-5p	turquoise	0.495759	0.00533739	0.0550872	0.772487	0.859764	1.15759e-09
hsa-miR-219a-2-3p	turquoise	0.487773	0.0062518	-0.145453	0.44313	0.798713	1.22208e-07
hsa-miR-520d-5p+hsa-miR-527+hsa-miR-518a-5p	turquoise	0.482074	0.00698302	0.258116	0.168465	0.62857	0.00019939
hsa-miR-874-3p	turquoise	0.473394	0.00823554	0.544411	0.00186937	0.387745	0.034247
hsa-miR-342-3p	turquoise	0.470759	0.00865138	-0.0175416	0.926695	0.690992	2.36527e-05
hsa-miR-486-3p	turquoise	0.459238	0.0106841	-0.0802274	0.673439	0.82591	1.91685e-08
hsa-miR-548y	turquoise	-0.457908	0.0109428	0.204141	0.279225	-0.459566	0.0106213
hsa-miR-548b-3p	turquoise	0.452979	0.0119474	0.312937	0.0922235	0.492194	0.0057304
hsa-miR-151a-3p	turquoise	0.451235	0.0123208	0.208482	0.268906	0.711593	1.03935e-05
hsa-miR-504-3p	turquoise	0.450719	0.0124331	0.180609	0.339532	0.563522	0.00118416
hsa-miR-181a-5p	turquoise	0.431416	0.0172958	-0.0373058	0.844831	0.863259	8.31622e-10
hsa-miR-1252-5p	turquoise	0.428687	0.0180958	-0.0307907	0.871684	0.919155	7.5716e-13
hsa-miR-769-5p	turquoise	0.42689	0.0186391	0.0302215	0.874037	0.858142	1.34561e-09
hsa-miR-1276	turquoise	0.418259	0.0214402	0.128211	0.49955	0.677362	3.9329e-05
hsa-miR-3614-3p	turquoise	0.418219	0.0214537	0.119849	0.528153	0.770351	6.39874e-07
hsa-miR-18a-5p	turquoise	0.415104	0.0225467	-0.114877	0.545524	0.954851	2.71555e-16
hsa-miR-100-5p	turquoise	0.41496	0.0225984	0.0324399	0.864872	0.822207	2.51179e-08
hsa-miR-592	turquoise	0.412996	0.023312	0.0898513	0.636798	0.749053	1.91709e-06
hsa-miR-129-2-3p	turquoise	0.412929	0.0233366	-0.0284552	0.881346	0.889203	5.16451e-11
hsa-miR-660-5p	turquoise	0.410932	0.0240816	-0.0703201	0.711941	0.717458	8.11875e-06
hsa-miR-526b-5p	turquoise	0.409658	0.0245671	-0.139394	0.462552	0.853362	2.0748e-09
hsa-miR-6720-3p	turquoise	0.404374	0.0266664	-0.152514	0.421063	0.807053	7.14269e-08
hsa-miR-520c-3p	turquoise	0.397587	0.0295754	-0.0860969	0.650998	0.89861	1.58326e-11
hsa-miR-483-3p	turquoise	0.389874	0.0331891	0.302721	0.103943	0.426939	0.0186241
hsa-miR-328-5p	turquoise	0.389594	0.0333267	-0.107837	0.570573	0.929847	1.11127e-13
hsa-miR-624-3p	turquoise	0.389594	0.0333267	-0.107837	0.570573	0.929847	1.11127e-13
hsa-miR-517b-3p	turquoise	0.388713	0.033763	0.211751	0.2613	0.655902	8.32081e-05
hsa-miR-15a-5p	turquoise	0.388486	0.0338761	-0.149556	0.43023	0.937451	2.3381e-14
hsa-miR-146a-5p	turquoise	0.387325	0.0344589	-0.131622	0.488113	0.69805	1.79822e-05
hsa-miR-568	turquoise	0.386099	0.0350835	-0.11552	0.543263	0.939677	1.4276e-14
hsa-miR-3202	turquoise	0.383228	0.0365822	-0.155232	0.412731	0.946286	2.93021e-15
hsa-miR-21-5p	turquoise	0.380943	0.0378109	-0.115746	0.542469	0.32276	0.0819268
hsa-miR-376c-3p	turquoise	0.379773	0.0384533	-0.0642433	0.735912	0.909688	3.36132e-12
hsa-miR-27a-3p	turquoise	0.377484	0.0397346	-0.131747	0.487693	0.958209	9.39533e-17
hsa-miR-422a	turquoise	0.377484	0.0397346	-0.131747	0.487693	0.958209	9.39533e-17
hsa-miR-122-5p	turquoise	0.376532	0.0402776	-0.0512143	0.788107	0.470205	0.00874107
hsa-miR-642a-3p	turquoise	0.375582	0.0408253	-0.189309	0.316379	0.960042	5.07182e-17
hsa-miR-520a-3p	turquoise	0.37301	0.0423378	-0.115221	0.544317	0.946754	2.59978e-15
hsa-miR-595	turquoise	0.372294	0.0427671	-0.140198	0.459949	0.966591	4.30906e-18
hsa-miR-889-3p	turquoise	0.372294	0.0427671	-0.140198	0.459949	0.966591	4.30906e-18
hsa-miR-572	turquoise	0.368799	0.0449108	-0.160206	0.397729	0.961899	2.63452e-17
hsa-miR-214-3p	turquoise	0.36842	0.0451484	-0.136803	0.470993	0.966325	4.80682e-18
hsa-miR-376a-2-5p	turquoise	0.368125	0.0453344	-0.119865	0.528098	0.964788	8.89296e-18
hsa-miR-10b-5p	turquoise	0.367395	0.0457963	-0.217161	0.249026	0.854896	1.80875e-09
hsa-miR-125a-3p	turquoise	0.366446	0.0464019	-0.148849	0.432438	0.974206	1.20715e-19
hsa-miR-323a-3p	turquoise	0.366446	0.0464019	-0.148849	0.432438	0.974206	1.20715e-19
hsa-miR-3614-5p	turquoise	0.366446	0.0464019	-0.148849	0.432438	0.974206	1.20715e-19
hsa-miR-383-5p	turquoise	0.366446	0.0464019	-0.148849	0.432438	0.974206	1.20715e-19
hsa-miR-484	turquoise	0.364659	0.047561	-0.172371	0.362379	0.969364	1.30311e-18
hsa-miR-375	turquoise	0.364637	0.047575	-0.155219	0.41277	0.980677	2.20272e-21
hsa-miR-509-3-5p	turquoise	0.362492	0.0489961	-0.14554	0.442852	0.974052	1.31087e-19
hsa-miR-423-5p	turquoise	0.362259	0.0491531	-0.107813	0.570658	0.539656	0.00208565
hsa-miR-1248	turquoise	0.359952	0.0507228	-0.157595	0.405565	0.980853	1.93893e-21
hsa-miR-134-5p+hsa-miR-6728-5p	turquoise	0.359952	0.0507228	-0.157595	0.405565	0.980853	1.93893e-21
hsa-miR-3934-5p	turquoise	0.359952	0.0507228	-0.157595	0.405565	0.980853	1.93893e-21
hsa-miR-506-5p	turquoise	0.359952	0.0507228	-0.157595	0.405565	0.980853	1.93893e-21
hsa-miR-515-3p	turquoise	0.359952	0.0507228	-0.157595	0.405565	0.980853	1.93893e-21
hsa-miR-619-3p	turquoise	0.359952	0.0507228	-0.157595	0.405565	0.980853	1.93893e-21
hsa-miR-299-3p	turquoise	0.359183	0.0512548	-0.219279	0.244325	0.704099	1.41292e-05
hsa-miR-450b-3p	turquoise	0.352643	0.0559596	-0.166561	0.379024	0.986492	1.51802e-23
hsa-miR-604	turquoise	0.352643	0.0559596	-0.166561	0.379024	0.986492	1.51802e-23
hsa-miR-183-5p	turquoise	0.35245	0.056104	-0.258245	0.168244	0.665314	6.03414e-05
hsa-miR-3182	turquoise	0.352217	0.0562777	-0.193108	0.306584	0.960061	5.03813e-17
hsa-miR-188-5p	turquoise	-0.351134	0.0570926	-0.110896	0.559626	0.337919	0.0677962
hsa-miR-643	turquoise	0.349012	0.0587153	-0.186618	0.323433	0.981158	1.55148e-21
hsa-miR-128-3p	turquoise	0.348501	0.0591113	-0.195409	0.300744	0.967013	3.61554e-18
hsa-miR-3158-3p	turquoise	0.348409	0.0591827	-0.103174	0.58744	0.926619	2.04438e-13
hsa-miR-4461	turquoise	0.348006	0.0594969	-0.25926	0.16652	0.943189	6.30058e-15
hsa-miR-103a-3p	turquoise	0.344527	0.0622638	-0.175631	0.353233	0.990891	6.26872e-26
hsa-miR-1915-3p	turquoise	0.344527	0.0622638	-0.175631	0.353233	0.990891	6.26872e-26
hsa-miR-409-5p	turquoise	0.344527	0.0622638	-0.175631	0.353233	0.990891	6.26872e-26
hsa-miR-4431	turquoise	0.344527	0.0622638	-0.175631	0.353233	0.990891	6.26872e-26
hsa-miR-450a-1-3p	turquoise	0.344527	0.0622638	-0.175631	0.353233	0.990891	6.26872e-26
hsa-miR-520g-3p	turquoise	0.344527	0.0622638	-0.175631	0.353233	0.990891	6.26872e-26
hsa-miR-548l	turquoise	0.344527	0.0622638	-0.175631	0.353233	0.990891	6.26872e-26
hsa-miR-671-5p	turquoise	0.344527	0.0622638	-0.175631	0.353233	0.990891	6.26872e-26
hsa-miR-191-5p	turquoise	0.342346	0.0640491	-0.235163	0.210955	0.925534	2.49347e-13
hsa-miR-320e	turquoise	0.341702	0.0645844	-0.0630998	0.740451	0.5675	0.00107306
hsa-miR-491-3p	turquoise	0.336091	0.0693916	-0.0661593	0.728327	0.924587	2.95855e-13
hsa-miR-5196-3p+hsa-miR-6732-3p	turquoise	0.334253	0.0710253	-0.149729	0.429693	0.8323	1.18411e-08
hsa-miR-1264	turquoise	0.332125	0.0729545	-0.17626	0.351484	0.988194	2.32903e-24
hsa-miR-210-5p	turquoise	0.331165	0.0738374	-0.15778	0.405008	0.967917	2.46363e-18
hsa-miR-137	turquoise	0.330457	0.0744937	-0.226189	0.229402	0.603417	0.000415603
hsa-miR-1266-5p	turquoise	0.330238	0.0746977	-0.140809	0.457979	0.717449	8.12172e-06
hsa-miR-324-5p	turquoise	0.329917	0.0749983	-0.162471	0.391003	0.972252	3.31626e-19
hsa-miR-608	turquoise	0.323428	0.0812606	-0.220721	0.241159	0.96441	1.0302e-17
hsa-miR-516a-3p+hsa-miR-516b-3p	turquoise	0.323036	0.081651	-0.0349918	0.854351	0.807073	7.13326e-08
hsa-miR-548m	turquoise	0.31876	0.0860078	-0.272152	0.14569	0.878982	1.66395e-10
hsa-miR-1226-3p	turquoise	0.318309	0.0864768	-0.196537	0.297906	0.816734	3.70393e-08
hsa-miR-1304-5p	turquoise	0.318286	0.0865009	0.00252623	0.989429	0.758574	1.19007e-06
hsa-miR-337-5p	turquoise	0.317676	0.0871397	-0.176503	0.35081	0.904627	6.98493e-12
hsa-miR-34c-3p	turquoise	0.317498	0.0873266	-0.200106	0.289044	0.965273	7.34468e-18
hsa-miR-891b	turquoise	0.316376	0.0885127	0.0571586	0.764167	0.783372	3.08462e-07
hsa-miR-548k	turquoise	0.316181	0.0887202	-0.0728933	0.70187	0.654872	8.61302e-05
hsa-miR-3168	turquoise	0.316095	0.0888117	-0.300506	0.106626	0.74263	2.61383e-06
hsa-miR-511-5p	turquoise	0.314613	0.0904	0.0206841	0.913608	0.671861	4.79341e-05
hsa-miR-200a-3p	turquoise	0.312124	0.0931176	-0.226341	0.229081	0.835462	9.26119e-09
hsa-miR-215-5p	turquoise	0.311438	0.0938775	-0.345252	0.061679	0.713185	9.72513e-06
hsa-let-7e-5p	turquoise	0.308515	0.097167	-0.207982	0.270083	0.993833	2.71341e-28
hsa-miR-1-3p	turquoise	0.308515	0.097167	-0.207982	0.270083	0.993833	2.71341e-28
hsa-miR-101-3p	turquoise	0.308515	0.097167	-0.207982	0.270083	0.993833	2.71341e-28
hsa-miR-1178-3p	turquoise	0.308515	0.097167	-0.207982	0.270083	0.993833	2.71341e-28
hsa-miR-1185-1-3p	turquoise	0.308515	0.097167	-0.207982	0.270083	0.993833	2.71341e-28
hsa-miR-1193	turquoise	0.308515	0.097167	-0.207982	0.270083	0.993833	2.71341e-28
hsa-miR-1202	turquoise	0.308515	0.097167	-0.207982	0.270083	0.993833	2.71341e-28
hsa-miR-1204	turquoise	0.308515	0.097167	-0.207982	0.270083	0.993833	2.71341e-28
hsa-miR-1205	turquoise	0.308515	0.097167	-0.207982	0.270083	0.993833	2.71341e-28
hsa-miR-1224-3p	turquoise	0.308515	0.097167	-0.207982	0.270083	0.993833	2.71341e-28
hsa-miR-1224-5p	turquoise	0.308515	0.097167	-0.207982	0.270083	0.993833	2.71341e-28
hsa-miR-1233-3p	turquoise	0.308515	0.097167	-0.207982	0.270083	0.993833	2.71341e-28
hsa-miR-1234-3p	turquoise	0.308515	0.097167	-0.207982	0.270083	0.993833	2.71341e-28
hsa-miR-124-3p	turquoise	0.308515	0.097167	-0.207982	0.270083	0.993833	2.71341e-28
hsa-miR-1245a	turquoise	0.308515	0.097167	-0.207982	0.270083	0.993833	2.71341e-28
hsa-miR-1245b-3p	turquoise	0.308515	0.097167	-0.207982	0.270083	0.993833	2.71341e-28
hsa-miR-1247-5p	turquoise	0.308515	0.097167	-0.207982	0.270083	0.993833	2.71341e-28
hsa-miR-1249-3p	turquoise	0.308515	0.097167	-0.207982	0.270083	0.993833	2.71341e-28
hsa-miR-1249-5p	turquoise	0.308515	0.097167	-0.207982	0.270083	0.993833	2.71341e-28
hsa-miR-1250-5p	turquoise	0.308515	0.097167	-0.207982	0.270083	0.993833	2.71341e-28
hsa-miR-1254	turquoise	0.308515	0.097167	-0.207982	0.270083	0.993833	2.71341e-28
hsa-miR-1258	turquoise	0.308515	0.097167	-0.207982	0.270083	0.993833	2.71341e-28
hsa-miR-125a-5p	turquoise	0.308515	0.097167	-0.207982	0.270083	0.993833	2.71341e-28
hsa-miR-1260a	turquoise	0.308515	0.097167	-0.207982	0.270083	0.993833	2.71341e-28
hsa-miR-1260b	turquoise	0.308515	0.097167	-0.207982	0.270083	0.993833	2.71341e-28
hsa-miR-1269a	turquoise	0.308515	0.097167	-0.207982	0.270083	0.993833	2.71341e-28
hsa-miR-1269b	turquoise	0.308515	0.097167	-0.207982	0.270083	0.993833	2.71341e-28
hsa-miR-127-3p	turquoise	0.308515	0.097167	-0.207982	0.270083	0.993833	2.71341e-28
hsa-miR-127-5p	turquoise	0.308515	0.097167	-0.207982	0.270083	0.993833	2.71341e-28
hsa-miR-1271-3p	turquoise	0.308515	0.097167	-0.207982	0.270083	0.993833	2.71341e-28
hsa-miR-1273c	turquoise	0.308515	0.097167	-0.207982	0.270083	0.993833	2.71341e-28
hsa-miR-1275	turquoise	0.308515	0.097167	-0.207982	0.270083	0.993833	2.71341e-28
hsa-miR-1277-3p	turquoise	0.308515	0.097167	-0.207982	0.270083	0.993833	2.71341e-28
hsa-miR-1278	turquoise	0.308515	0.097167	-0.207982	0.270083	0.993833	2.71341e-28
hsa-miR-128-2-5p	turquoise	0.308515	0.097167	-0.207982	0.270083	0.993833	2.71341e-28
hsa-miR-1285-3p	turquoise	0.308515	0.097167	-0.207982	0.270083	0.993833	2.71341e-28
hsa-miR-1287-5p	turquoise	0.308515	0.097167	-0.207982	0.270083	0.993833	2.71341e-28
hsa-miR-1288-3p	turquoise	0.308515	0.097167	-0.207982	0.270083	0.993833	2.71341e-28
hsa-miR-1289	turquoise	0.308515	0.097167	-0.207982	0.270083	0.993833	2.71341e-28
hsa-miR-129-5p	turquoise	0.308515	0.097167	-0.207982	0.270083	0.993833	2.71341e-28
hsa-miR-1291	turquoise	0.308515	0.097167	-0.207982	0.270083	0.993833	2.71341e-28
hsa-miR-1296-5p	turquoise	0.308515	0.097167	-0.207982	0.270083	0.993833	2.71341e-28
hsa-miR-1298-5p	turquoise	0.308515	0.097167	-0.207982	0.270083	0.993833	2.71341e-28
hsa-miR-1301-3p	turquoise	0.308515	0.097167	-0.207982	0.270083	0.993833	2.71341e-28
hsa-miR-1303	turquoise	0.308515	0.097167	-0.207982	0.270083	0.993833	2.71341e-28
hsa-miR-1304-3p	turquoise	0.308515	0.097167	-0.207982	0.270083	0.993833	2.71341e-28
hsa-miR-1306-5p	turquoise	0.308515	0.097167	-0.207982	0.270083	0.993833	2.71341e-28
hsa-miR-130b-3p	turquoise	0.308515	0.097167	-0.207982	0.270083	0.993833	2.71341e-28
hsa-miR-1322	turquoise	0.308515	0.097167	-0.207982	0.270083	0.993833	2.71341e-28
hsa-miR-133b	turquoise	0.308515	0.097167	-0.207982	0.270083	0.993833	2.71341e-28
hsa-miR-134-3p	turquoise	0.308515	0.097167	-0.207982	0.270083	0.993833	2.71341e-28
hsa-miR-135a-5p	turquoise	0.308515	0.097167	-0.207982	0.270083	0.993833	2.71341e-28
hsa-miR-135b-5p	turquoise	0.308515	0.097167	-0.207982	0.270083	0.993833	2.71341e-28
hsa-miR-136-5p	turquoise	0.308515	0.097167	-0.207982	0.270083	0.993833	2.71341e-28
hsa-miR-138-5p	turquoise	0.308515	0.097167	-0.207982	0.270083	0.993833	2.71341e-28
hsa-miR-139-3p	turquoise	0.308515	0.097167	-0.207982	0.270083	0.993833	2.71341e-28
hsa-miR-139-5p	turquoise	0.308515	0.097167	-0.207982	0.270083	0.993833	2.71341e-28
hsa-miR-140-5p	turquoise	0.308515	0.097167	-0.207982	0.270083	0.993833	2.71341e-28
hsa-miR-142-5p	turquoise	0.308515	0.097167	-0.207982	0.270083	0.993833	2.71341e-28
hsa-miR-145-5p	turquoise	0.308515	0.097167	-0.207982	0.270083	0.993833	2.71341e-28
hsa-miR-1469	turquoise	0.308515	0.097167	-0.207982	0.270083	0.993833	2.71341e-28
hsa-miR-146b-3p	turquoise	0.308515	0.097167	-0.207982	0.270083	0.993833	2.71341e-28
hsa-miR-151a-5p	turquoise	0.308515	0.097167	-0.207982	0.270083	0.993833	2.71341e-28
hsa-miR-151b	turquoise	0.308515	0.097167	-0.207982	0.270083	0.993833	2.71341e-28
hsa-miR-152-3p	turquoise	0.308515	0.097167	-0.207982	0.270083	0.993833	2.71341e-28
hsa-miR-152-5p	turquoise	0.308515	0.097167	-0.207982	0.270083	0.993833	2.71341e-28
hsa-miR-153-3p	turquoise	0.308515	0.097167	-0.207982	0.270083	0.993833	2.71341e-28
hsa-miR-154-5p	turquoise	0.308515	0.097167	-0.207982	0.270083	0.993833	2.71341e-28
hsa-miR-181b-2-3p	turquoise	0.308515	0.097167	-0.207982	0.270083	0.993833	2.71341e-28
hsa-miR-181b-5p+hsa-miR-181d-5p	turquoise	0.308515	0.097167	-0.207982	0.270083	0.993833	2.71341e-28
hsa-miR-181c-5p	turquoise	0.308515	0.097167	-0.207982	0.270083	0.993833	2.71341e-28
hsa-miR-181d-3p	turquoise	0.308515	0.097167	-0.207982	0.270083	0.993833	2.71341e-28
hsa-miR-182-5p	turquoise	0.308515	0.097167	-0.207982	0.270083	0.993833	2.71341e-28
hsa-miR-184	turquoise	0.308515	0.097167	-0.207982	0.270083	0.993833	2.71341e-28
hsa-miR-187-3p	turquoise	0.308515	0.097167	-0.207982	0.270083	0.993833	2.71341e-28
hsa-miR-1908-3p	turquoise	0.308515	0.097167	-0.207982	0.270083	0.993833	2.71341e-28
hsa-miR-1908-5p	turquoise	0.308515	0.097167	-0.207982	0.270083	0.993833	2.71341e-28
hsa-miR-1909-3p	turquoise	0.308515	0.097167	-0.207982	0.270083	0.993833	2.71341e-28
hsa-miR-1910-3p	turquoise	0.308515	0.097167	-0.207982	0.270083	0.993833	2.71341e-28
hsa-miR-193a-3p	turquoise	0.308515	0.097167	-0.207982	0.270083	0.993833	2.71341e-28
hsa-miR-193a-5p+hsa-miR-193b-5p	turquoise	0.308515	0.097167	-0.207982	0.270083	0.993833	2.71341e-28
hsa-miR-193b-3p	turquoise	0.308515	0.097167	-0.207982	0.270083	0.993833	2.71341e-28
hsa-miR-194-5p	turquoise	0.308515	0.097167	-0.207982	0.270083	0.993833	2.71341e-28
hsa-miR-196a-3p	turquoise	0.308515	0.097167	-0.207982	0.270083	0.993833	2.71341e-28
hsa-miR-196b-5p	turquoise	0.308515	0.097167	-0.207982	0.270083	0.993833	2.71341e-28
hsa-miR-1972	turquoise	0.308515	0.097167	-0.207982	0.270083	0.993833	2.71341e-28
hsa-miR-198	turquoise	0.308515	0.097167	-0.207982	0.270083	0.993833	2.71341e-28
hsa-miR-200b-3p	turquoise	0.308515	0.097167	-0.207982	0.270083	0.993833	2.71341e-28
hsa-miR-200c-3p	turquoise	0.308515	0.097167	-0.207982	0.270083	0.993833	2.71341e-28
hsa-miR-202-3p	turquoise	0.308515	0.097167	-0.207982	0.270083	0.993833	2.71341e-28
hsa-miR-204-5p	turquoise	0.308515	0.097167	-0.207982	0.270083	0.993833	2.71341e-28
hsa-miR-205-5p	turquoise	0.308515	0.097167	-0.207982	0.270083	0.993833	2.71341e-28
hsa-miR-208b-5p	turquoise	0.308515	0.097167	-0.207982	0.270083	0.993833	2.71341e-28
hsa-miR-211-3p	turquoise	0.308515	0.097167	-0.207982	0.270083	0.993833	2.71341e-28
hsa-miR-2110	turquoise	0.308515	0.097167	-0.207982	0.270083	0.993833	2.71341e-28
hsa-miR-2113	turquoise	0.308515	0.097167	-0.207982	0.270083	0.993833	2.71341e-28
hsa-miR-219a-1-3p	turquoise	0.308515	0.097167	-0.207982	0.270083	0.993833	2.71341e-28
hsa-miR-221-5p	turquoise	0.308515	0.097167	-0.207982	0.270083	0.993833	2.71341e-28
hsa-miR-2278	turquoise	0.308515	0.097167	-0.207982	0.270083	0.993833	2.71341e-28
hsa-miR-23b-3p	turquoise	0.308515	0.097167	-0.207982	0.270083	0.993833	2.71341e-28
hsa-miR-23c	turquoise	0.308515	0.097167	-0.207982	0.270083	0.993833	2.71341e-28
hsa-miR-296-3p	turquoise	0.308515	0.097167	-0.207982	0.270083	0.993833	2.71341e-28
hsa-miR-296-5p	turquoise	0.308515	0.097167	-0.207982	0.270083	0.993833	2.71341e-28
hsa-miR-297	turquoise	0.308515	0.097167	-0.207982	0.270083	0.993833	2.71341e-28
hsa-miR-298	turquoise	0.308515	0.097167	-0.207982	0.270083	0.993833	2.71341e-28
hsa-miR-29b-3p	turquoise	0.308515	0.097167	-0.207982	0.270083	0.993833	2.71341e-28
hsa-miR-300	turquoise	0.308515	0.097167	-0.207982	0.270083	0.993833	2.71341e-28
hsa-miR-3065-3p	turquoise	0.308515	0.097167	-0.207982	0.270083	0.993833	2.71341e-28
hsa-miR-3065-5p	turquoise	0.308515	0.097167	-0.207982	0.270083	0.993833	2.71341e-28
hsa-miR-30e-3p	turquoise	0.308515	0.097167	-0.207982	0.270083	0.993833	2.71341e-28
hsa-miR-31-5p	turquoise	0.308515	0.097167	-0.207982	0.270083	0.993833	2.71341e-28
hsa-miR-3127-5p	turquoise	0.308515	0.097167	-0.207982	0.270083	0.993833	2.71341e-28
hsa-miR-3130-3p	turquoise	0.308515	0.097167	-0.207982	0.270083	0.993833	2.71341e-28
hsa-miR-3131	turquoise	0.308515	0.097167	-0.207982	0.270083	0.993833	2.71341e-28
hsa-miR-3140-3p	turquoise	0.308515	0.097167	-0.207982	0.270083	0.993833	2.71341e-28
hsa-miR-3140-5p	turquoise	0.308515	0.097167	-0.207982	0.270083	0.993833	2.71341e-28
hsa-miR-3150b-3p	turquoise	0.308515	0.097167	-0.207982	0.270083	0.993833	2.71341e-28
hsa-miR-3151-5p	turquoise	0.308515	0.097167	-0.207982	0.270083	0.993833	2.71341e-28
hsa-miR-3164	turquoise	0.308515	0.097167	-0.207982	0.270083	0.993833	2.71341e-28
hsa-miR-3179	turquoise	0.308515	0.097167	-0.207982	0.270083	0.993833	2.71341e-28
hsa-miR-3180	turquoise	0.308515	0.097167	-0.207982	0.270083	0.993833	2.71341e-28
hsa-miR-3180-5p	turquoise	0.308515	0.097167	-0.207982	0.270083	0.993833	2.71341e-28
hsa-miR-3185	turquoise	0.308515	0.097167	-0.207982	0.270083	0.993833	2.71341e-28
hsa-miR-3190-3p	turquoise	0.308515	0.097167	-0.207982	0.270083	0.993833	2.71341e-28
hsa-miR-3192-5p	turquoise	0.308515	0.097167	-0.207982	0.270083	0.993833	2.71341e-28
hsa-miR-3195	turquoise	0.308515	0.097167	-0.207982	0.270083	0.993833	2.71341e-28
hsa-miR-3196	turquoise	0.308515	0.097167	-0.207982	0.270083	0.993833	2.71341e-28
hsa-miR-320a	turquoise	0.308515	0.097167	-0.207982	0.270083	0.993833	2.71341e-28
hsa-miR-320b	turquoise	0.308515	0.097167	-0.207982	0.270083	0.993833	2.71341e-28
hsa-miR-320c	turquoise	0.308515	0.097167	-0.207982	0.270083	0.993833	2.71341e-28
hsa-miR-323a-5p	turquoise	0.308515	0.097167	-0.207982	0.270083	0.993833	2.71341e-28
hsa-miR-323b-5p	turquoise	0.308515	0.097167	-0.207982	0.270083	0.993833	2.71341e-28
hsa-miR-326	turquoise	0.308515	0.097167	-0.207982	0.270083	0.993833	2.71341e-28
hsa-miR-328-3p	turquoise	0.308515	0.097167	-0.207982	0.270083	0.993833	2.71341e-28
hsa-miR-329-3p	turquoise	0.308515	0.097167	-0.207982	0.270083	0.993833	2.71341e-28
hsa-miR-330-3p	turquoise	0.308515	0.097167	-0.207982	0.270083	0.993833	2.71341e-28
hsa-miR-330-5p	turquoise	0.308515	0.097167	-0.207982	0.270083	0.993833	2.71341e-28
hsa-miR-331-3p	turquoise	0.308515	0.097167	-0.207982	0.270083	0.993833	2.71341e-28
hsa-miR-331-5p	turquoise	0.308515	0.097167	-0.207982	0.270083	0.993833	2.71341e-28
hsa-miR-338-5p	turquoise	0.308515	0.097167	-0.207982	0.270083	0.993833	2.71341e-28
hsa-miR-339-3p	turquoise	0.308515	0.097167	-0.207982	0.270083	0.993833	2.71341e-28
hsa-miR-339-5p	turquoise	0.308515	0.097167	-0.207982	0.270083	0.993833	2.71341e-28
hsa-miR-33a-5p	turquoise	0.308515	0.097167	-0.207982	0.270083	0.993833	2.71341e-28
hsa-miR-345-3p	turquoise	0.308515	0.097167	-0.207982	0.270083	0.993833	2.71341e-28
hsa-miR-345-5p	turquoise	0.308515	0.097167	-0.207982	0.270083	0.993833	2.71341e-28
hsa-miR-34b-3p	turquoise	0.308515	0.097167	-0.207982	0.270083	0.993833	2.71341e-28
hsa-miR-34c-5p	turquoise	0.308515	0.097167	-0.207982	0.270083	0.993833	2.71341e-28
hsa-miR-3605-3p	turquoise	0.308515	0.097167	-0.207982	0.270083	0.993833	2.71341e-28
hsa-miR-361-3p	turquoise	0.308515	0.097167	-0.207982	0.270083	0.993833	2.71341e-28
hsa-miR-361-5p	turquoise	0.308515	0.097167	-0.207982	0.270083	0.993833	2.71341e-28
hsa-miR-3613-5p	turquoise	0.308515	0.097167	-0.207982	0.270083	0.993833	2.71341e-28
hsa-miR-362-3p	turquoise	0.308515	0.097167	-0.207982	0.270083	0.993833	2.71341e-28
hsa-miR-365b-5p	turquoise	0.308515	0.097167	-0.207982	0.270083	0.993833	2.71341e-28
hsa-miR-369-5p	turquoise	0.308515	0.097167	-0.207982	0.270083	0.993833	2.71341e-28
hsa-miR-3690	turquoise	0.308515	0.097167	-0.207982	0.270083	0.993833	2.71341e-28
hsa-miR-370-5p	turquoise	0.308515	0.097167	-0.207982	0.270083	0.993833	2.71341e-28
hsa-miR-371b-5p	turquoise	0.308515	0.097167	-0.207982	0.270083	0.993833	2.71341e-28
hsa-miR-373-3p	turquoise	0.308515	0.097167	-0.207982	0.270083	0.993833	2.71341e-28
hsa-miR-374c-5p	turquoise	0.308515	0.097167	-0.207982	0.270083	0.993833	2.71341e-28
hsa-miR-376b-3p	turquoise	0.308515	0.097167	-0.207982	0.270083	0.993833	2.71341e-28
hsa-miR-377-3p	turquoise	0.308515	0.097167	-0.207982	0.270083	0.993833	2.71341e-28
hsa-miR-378b	turquoise	0.308515	0.097167	-0.207982	0.270083	0.993833	2.71341e-28
hsa-miR-378c	turquoise	0.308515	0.097167	-0.207982	0.270083	0.993833	2.71341e-28
hsa-miR-378d	turquoise	0.308515	0.097167	-0.207982	0.270083	0.993833	2.71341e-28
hsa-miR-380-3p	turquoise	0.308515	0.097167	-0.207982	0.270083	0.993833	2.71341e-28
hsa-miR-382-5p	turquoise	0.308515	0.097167	-0.207982	0.270083	0.993833	2.71341e-28
hsa-miR-384	turquoise	0.308515	0.097167	-0.207982	0.270083	0.993833	2.71341e-28
hsa-miR-3916	turquoise	0.308515	0.097167	-0.207982	0.270083	0.993833	2.71341e-28
hsa-miR-3918	turquoise	0.308515	0.097167	-0.207982	0.270083	0.993833	2.71341e-28
hsa-miR-409-3p	turquoise	0.308515	0.097167	-0.207982	0.270083	0.993833	2.71341e-28
hsa-miR-4284	turquoise	0.308515	0.097167	-0.207982	0.270083	0.993833	2.71341e-28
hsa-miR-4286	turquoise	0.308515	0.097167	-0.207982	0.270083	0.993833	2.71341e-28
hsa-miR-429	turquoise	0.308515	0.097167	-0.207982	0.270083	0.993833	2.71341e-28
hsa-miR-431-5p	turquoise	0.308515	0.097167	-0.207982	0.270083	0.993833	2.71341e-28
hsa-miR-432-5p	turquoise	0.308515	0.097167	-0.207982	0.270083	0.993833	2.71341e-28
hsa-miR-433-3p	turquoise	0.308515	0.097167	-0.207982	0.270083	0.993833	2.71341e-28
hsa-miR-4425	turquoise	0.308515	0.097167	-0.207982	0.270083	0.993833	2.71341e-28
hsa-miR-4448	turquoise	0.308515	0.097167	-0.207982	0.270083	0.993833	2.71341e-28
hsa-miR-4458	turquoise	0.308515	0.097167	-0.207982	0.270083	0.993833	2.71341e-28
hsa-miR-4485-3p	turquoise	0.308515	0.097167	-0.207982	0.270083	0.993833	2.71341e-28
hsa-miR-449a	turquoise	0.308515	0.097167	-0.207982	0.270083	0.993833	2.71341e-28
hsa-miR-449b-5p	turquoise	0.308515	0.097167	-0.207982	0.270083	0.993833	2.71341e-28
hsa-miR-449c-5p	turquoise	0.308515	0.097167	-0.207982	0.270083	0.993833	2.71341e-28
hsa-miR-452-5p	turquoise	0.308515	0.097167	-0.207982	0.270083	0.993833	2.71341e-28
hsa-miR-4524a-5p	turquoise	0.308515	0.097167	-0.207982	0.270083	0.993833	2.71341e-28
hsa-miR-4532	turquoise	0.308515	0.097167	-0.207982	0.270083	0.993833	2.71341e-28
hsa-miR-455-3p	turquoise	0.308515	0.097167	-0.207982	0.270083	0.993833	2.71341e-28
hsa-miR-4707-3p	turquoise	0.308515	0.097167	-0.207982	0.270083	0.993833	2.71341e-28
hsa-miR-4741	turquoise	0.308515	0.097167	-0.207982	0.270083	0.993833	2.71341e-28
hsa-miR-4787-3p	turquoise	0.308515	0.097167	-0.207982	0.270083	0.993833	2.71341e-28
hsa-miR-4792	turquoise	0.308515	0.097167	-0.207982	0.270083	0.993833	2.71341e-28
hsa-miR-483-5p	turquoise	0.308515	0.097167	-0.207982	0.270083	0.993833	2.71341e-28
hsa-miR-485-5p	turquoise	0.308515	0.097167	-0.207982	0.270083	0.993833	2.71341e-28
hsa-miR-488-3p	turquoise	0.308515	0.097167	-0.207982	0.270083	0.993833	2.71341e-28
hsa-miR-489-3p	turquoise	0.308515	0.097167	-0.207982	0.270083	0.993833	2.71341e-28
hsa-miR-490-3p	turquoise	0.308515	0.097167	-0.207982	0.270083	0.993833	2.71341e-28
hsa-miR-490-5p	turquoise	0.308515	0.097167	-0.207982	0.270083	0.993833	2.71341e-28
hsa-miR-492	turquoise	0.308515	0.097167	-0.207982	0.270083	0.993833	2.71341e-28
hsa-miR-493-3p	turquoise	0.308515	0.097167	-0.207982	0.270083	0.993833	2.71341e-28
hsa-miR-494-3p	turquoise	0.308515	0.097167	-0.207982	0.270083	0.993833	2.71341e-28
hsa-miR-494-5p	turquoise	0.308515	0.097167	-0.207982	0.270083	0.993833	2.71341e-28
hsa-miR-499b-5p	turquoise	0.308515	0.097167	-0.207982	0.270083	0.993833	2.71341e-28
hsa-miR-5001-3p	turquoise	0.308515	0.097167	-0.207982	0.270083	0.993833	2.71341e-28
hsa-miR-500a-5p+hsa-miR-501-5p	turquoise	0.308515	0.097167	-0.207982	0.270083	0.993833	2.71341e-28
hsa-miR-501-3p	turquoise	0.308515	0.097167	-0.207982	0.270083	0.993833	2.71341e-28
hsa-miR-5010-5p	turquoise	0.308515	0.097167	-0.207982	0.270083	0.993833	2.71341e-28
hsa-miR-502-3p	turquoise	0.308515	0.097167	-0.207982	0.270083	0.993833	2.71341e-28
hsa-miR-503-5p	turquoise	0.308515	0.097167	-0.207982	0.270083	0.993833	2.71341e-28
hsa-miR-505-3p	turquoise	0.308515	0.097167	-0.207982	0.270083	0.993833	2.71341e-28
hsa-miR-507	turquoise	0.308515	0.097167	-0.207982	0.270083	0.993833	2.71341e-28
hsa-miR-509-3p	turquoise	0.308515	0.097167	-0.207982	0.270083	0.993833	2.71341e-28
hsa-miR-510-5p	turquoise	0.308515	0.097167	-0.207982	0.270083	0.993833	2.71341e-28
hsa-miR-512-3p	turquoise	0.308515	0.097167	-0.207982	0.270083	0.993833	2.71341e-28
hsa-miR-513c-3p	turquoise	0.308515	0.097167	-0.207982	0.270083	0.993833	2.71341e-28
hsa-miR-513c-5p	turquoise	0.308515	0.097167	-0.207982	0.270083	0.993833	2.71341e-28
hsa-miR-515-5p	turquoise	0.308515	0.097167	-0.207982	0.270083	0.993833	2.71341e-28
hsa-miR-516a-5p	turquoise	0.308515	0.097167	-0.207982	0.270083	0.993833	2.71341e-28
hsa-miR-518c-3p	turquoise	0.308515	0.097167	-0.207982	0.270083	0.993833	2.71341e-28
hsa-miR-518d-3p	turquoise	0.308515	0.097167	-0.207982	0.270083	0.993833	2.71341e-28
hsa-miR-518e-3p	turquoise	0.308515	0.097167	-0.207982	0.270083	0.993833	2.71341e-28
hsa-miR-519b-3p	turquoise	0.308515	0.097167	-0.207982	0.270083	0.993833	2.71341e-28
hsa-miR-519c-3p	turquoise	0.308515	0.097167	-0.207982	0.270083	0.993833	2.71341e-28
hsa-miR-519e-3p	turquoise	0.308515	0.097167	-0.207982	0.270083	0.993833	2.71341e-28
hsa-miR-521	turquoise	0.308515	0.097167	-0.207982	0.270083	0.993833	2.71341e-28
hsa-miR-523-3p	turquoise	0.308515	0.097167	-0.207982	0.270083	0.993833	2.71341e-28
hsa-miR-524-3p	turquoise	0.308515	0.097167	-0.207982	0.270083	0.993833	2.71341e-28
hsa-miR-525-3p	turquoise	0.308515	0.097167	-0.207982	0.270083	0.993833	2.71341e-28
hsa-miR-532-3p	turquoise	0.308515	0.097167	-0.207982	0.270083	0.993833	2.71341e-28
hsa-miR-532-5p	turquoise	0.308515	0.097167	-0.207982	0.270083	0.993833	2.71341e-28
hsa-miR-539-3p	turquoise	0.308515	0.097167	-0.207982	0.270083	0.993833	2.71341e-28
hsa-miR-539-5p	turquoise	0.308515	0.097167	-0.207982	0.270083	0.993833	2.71341e-28
hsa-miR-541-3p	turquoise	0.308515	0.097167	-0.207982	0.270083	0.993833	2.71341e-28
hsa-miR-542-5p	turquoise	0.308515	0.097167	-0.207982	0.270083	0.993833	2.71341e-28
hsa-miR-545-3p	turquoise	0.308515	0.097167	-0.207982	0.270083	0.993833	2.71341e-28
hsa-miR-548c-5p+hsa-miR-548o-5p+hsa-miR-548am-5p	turquoise	0.308515	0.097167	-0.207982	0.270083	0.993833	2.71341e-28
hsa-miR-548e-3p	turquoise	0.308515	0.097167	-0.207982	0.270083	0.993833	2.71341e-28
hsa-miR-548h-5p	turquoise	0.308515	0.097167	-0.207982	0.270083	0.993833	2.71341e-28
hsa-miR-548o-3p+hsa-miR-548ah-3p+hsa-miR-548av-3p	turquoise	0.308515	0.097167	-0.207982	0.270083	0.993833	2.71341e-28
hsa-miR-550a-5p	turquoise	0.308515	0.097167	-0.207982	0.270083	0.993833	2.71341e-28
hsa-miR-551a	turquoise	0.308515	0.097167	-0.207982	0.270083	0.993833	2.71341e-28
hsa-miR-552-3p	turquoise	0.308515	0.097167	-0.207982	0.270083	0.993833	2.71341e-28
hsa-miR-553	turquoise	0.308515	0.097167	-0.207982	0.270083	0.993833	2.71341e-28
hsa-miR-554	turquoise	0.308515	0.097167	-0.207982	0.270083	0.993833	2.71341e-28
hsa-miR-555	turquoise	0.308515	0.097167	-0.207982	0.270083	0.993833	2.71341e-28
hsa-miR-556-3p	turquoise	0.308515	0.097167	-0.207982	0.270083	0.993833	2.71341e-28
hsa-miR-562	turquoise	0.308515	0.097167	-0.207982	0.270083	0.993833	2.71341e-28
hsa-miR-563	turquoise	0.308515	0.097167	-0.207982	0.270083	0.993833	2.71341e-28
hsa-miR-564	turquoise	0.308515	0.097167	-0.207982	0.270083	0.993833	2.71341e-28
hsa-miR-566	turquoise	0.308515	0.097167	-0.207982	0.270083	0.993833	2.71341e-28
hsa-miR-567	turquoise	0.308515	0.097167	-0.207982	0.270083	0.993833	2.71341e-28
hsa-miR-571	turquoise	0.308515	0.097167	-0.207982	0.270083	0.993833	2.71341e-28
hsa-miR-574-3p	turquoise	0.308515	0.097167	-0.207982	0.270083	0.993833	2.71341e-28
hsa-miR-576-3p	turquoise	0.308515	0.097167	-0.207982	0.270083	0.993833	2.71341e-28
hsa-miR-578	turquoise	0.308515	0.097167	-0.207982	0.270083	0.993833	2.71341e-28
hsa-miR-579-5p	turquoise	0.308515	0.097167	-0.207982	0.270083	0.993833	2.71341e-28
hsa-miR-580-3p	turquoise	0.308515	0.097167	-0.207982	0.270083	0.993833	2.71341e-28
hsa-miR-589-5p	turquoise	0.308515	0.097167	-0.207982	0.270083	0.993833	2.71341e-28
hsa-miR-596	turquoise	0.308515	0.097167	-0.207982	0.270083	0.993833	2.71341e-28
hsa-miR-599	turquoise	0.308515	0.097167	-0.207982	0.270083	0.993833	2.71341e-28
hsa-miR-605-5p	turquoise	0.308515	0.097167	-0.207982	0.270083	0.993833	2.71341e-28
hsa-miR-606	turquoise	0.308515	0.097167	-0.207982	0.270083	0.993833	2.71341e-28
hsa-miR-614	turquoise	0.308515	0.097167	-0.207982	0.270083	0.993833	2.71341e-28
hsa-miR-615-5p	turquoise	0.308515	0.097167	-0.207982	0.270083	0.993833	2.71341e-28
hsa-miR-617	turquoise	0.308515	0.097167	-0.207982	0.270083	0.993833	2.71341e-28
hsa-miR-620	turquoise	0.308515	0.097167	-0.207982	0.270083	0.993833	2.71341e-28
hsa-miR-628-5p	turquoise	0.308515	0.097167	-0.207982	0.270083	0.993833	2.71341e-28
hsa-miR-629-5p	turquoise	0.308515	0.097167	-0.207982	0.270083	0.993833	2.71341e-28
hsa-miR-631	turquoise	0.308515	0.097167	-0.207982	0.270083	0.993833	2.71341e-28
hsa-miR-637	turquoise	0.308515	0.097167	-0.207982	0.270083	0.993833	2.71341e-28
hsa-miR-638	turquoise	0.308515	0.097167	-0.207982	0.270083	0.993833	2.71341e-28
hsa-miR-641	turquoise	0.308515	0.097167	-0.207982	0.270083	0.993833	2.71341e-28
hsa-miR-642a-5p	turquoise	0.308515	0.097167	-0.207982	0.270083	0.993833	2.71341e-28
hsa-miR-648	turquoise	0.308515	0.097167	-0.207982	0.270083	0.993833	2.71341e-28
hsa-miR-650	turquoise	0.308515	0.097167	-0.207982	0.270083	0.993833	2.71341e-28
hsa-miR-6503-5p	turquoise	0.308515	0.097167	-0.207982	0.270083	0.993833	2.71341e-28
hsa-miR-651-3p	turquoise	0.308515	0.097167	-0.207982	0.270083	0.993833	2.71341e-28
hsa-miR-6511a-3p	turquoise	0.308515	0.097167	-0.207982	0.270083	0.993833	2.71341e-28
hsa-miR-6511a-5p	turquoise	0.308515	0.097167	-0.207982	0.270083	0.993833	2.71341e-28
hsa-miR-652-3p	turquoise	0.308515	0.097167	-0.207982	0.270083	0.993833	2.71341e-28
hsa-miR-654-3p	turquoise	0.308515	0.097167	-0.207982	0.270083	0.993833	2.71341e-28
hsa-miR-654-5p	turquoise	0.308515	0.097167	-0.207982	0.270083	0.993833	2.71341e-28
hsa-miR-655-3p	turquoise	0.308515	0.097167	-0.207982	0.270083	0.993833	2.71341e-28
hsa-miR-661	turquoise	0.308515	0.097167	-0.207982	0.270083	0.993833	2.71341e-28
hsa-miR-664b-3p	turquoise	0.308515	0.097167	-0.207982	0.270083	0.993833	2.71341e-28
hsa-miR-664b-5p	turquoise	0.308515	0.097167	-0.207982	0.270083	0.993833	2.71341e-28
hsa-miR-671-3p	turquoise	0.308515	0.097167	-0.207982	0.270083	0.993833	2.71341e-28
hsa-miR-6724-5p	turquoise	0.308515	0.097167	-0.207982	0.270083	0.993833	2.71341e-28
hsa-miR-675-5p	turquoise	0.308515	0.097167	-0.207982	0.270083	0.993833	2.71341e-28
hsa-miR-708-5p	turquoise	0.308515	0.097167	-0.207982	0.270083	0.993833	2.71341e-28
hsa-miR-758-3p+hsa-miR-411-3p	turquoise	0.308515	0.097167	-0.207982	0.270083	0.993833	2.71341e-28
hsa-miR-758-5p	turquoise	0.308515	0.097167	-0.207982	0.270083	0.993833	2.71341e-28
hsa-miR-760	turquoise	0.308515	0.097167	-0.207982	0.270083	0.993833	2.71341e-28
hsa-miR-765	turquoise	0.308515	0.097167	-0.207982	0.270083	0.993833	2.71341e-28
hsa-miR-766-5p	turquoise	0.308515	0.097167	-0.207982	0.270083	0.993833	2.71341e-28
hsa-miR-767-3p	turquoise	0.308515	0.097167	-0.207982	0.270083	0.993833	2.71341e-28
hsa-miR-769-3p	turquoise	0.308515	0.097167	-0.207982	0.270083	0.993833	2.71341e-28
hsa-miR-875-3p	turquoise	0.308515	0.097167	-0.207982	0.270083	0.993833	2.71341e-28
hsa-miR-876-3p	turquoise	0.308515	0.097167	-0.207982	0.270083	0.993833	2.71341e-28
hsa-miR-876-5p	turquoise	0.308515	0.097167	-0.207982	0.270083	0.993833	2.71341e-28
hsa-miR-885-3p	turquoise	0.308515	0.097167	-0.207982	0.270083	0.993833	2.71341e-28
hsa-miR-887-3p	turquoise	0.308515	0.097167	-0.207982	0.270083	0.993833	2.71341e-28
hsa-miR-892a	turquoise	0.308515	0.097167	-0.207982	0.270083	0.993833	2.71341e-28
hsa-miR-892b	turquoise	0.308515	0.097167	-0.207982	0.270083	0.993833	2.71341e-28
hsa-miR-9-5p	turquoise	0.308515	0.097167	-0.207982	0.270083	0.993833	2.71341e-28
hsa-miR-924	turquoise	0.308515	0.097167	-0.207982	0.270083	0.993833	2.71341e-28
hsa-miR-92a-1-5p	turquoise	0.308515	0.097167	-0.207982	0.270083	0.993833	2.71341e-28
hsa-miR-92b-3p	turquoise	0.308515	0.097167	-0.207982	0.270083	0.993833	2.71341e-28
hsa-miR-934	turquoise	0.308515	0.097167	-0.207982	0.270083	0.993833	2.71341e-28
hsa-miR-935	turquoise	0.308515	0.097167	-0.207982	0.270083	0.993833	2.71341e-28
hsa-miR-936	turquoise	0.308515	0.097167	-0.207982	0.270083	0.993833	2.71341e-28
hsa-miR-940	turquoise	0.308515	0.097167	-0.207982	0.270083	0.993833	2.71341e-28
hsa-miR-942-3p	turquoise	0.308515	0.097167	-0.207982	0.270083	0.993833	2.71341e-28
hsa-miR-96-5p	turquoise	0.308515	0.097167	-0.207982	0.270083	0.993833	2.71341e-28
hsa-miR-98-3p	turquoise	0.308515	0.097167	-0.207982	0.270083	0.993833	2.71341e-28
hsa-miR-98-5p	turquoise	0.308515	0.097167	-0.207982	0.270083	0.993833	2.71341e-28
hsa-miR-99a-5p	turquoise	0.308515	0.097167	-0.207982	0.270083	0.993833	2.71341e-28
hsa-miR-99b-5p	turquoise	0.308515	0.097167	-0.207982	0.270083	0.993833	2.71341e-28
hsa-miR-639	turquoise	0.307455	0.0983802	-0.176485	0.350859	0.806483	7.41579e-08
hsa-miR-548d-5p	turquoise	0.305058	0.101168	-0.0834095	0.661237	0.938249	1.96337e-14
hsa-miR-770-5p	turquoise	0.304886	0.10137	-0.22756	0.226516	0.987756	3.8696e-24
hsa-miR-301a-3p	turquoise	0.304809	0.101462	-0.300963	0.106068	0.778622	4.04795e-07
hsa-miR-425-5p	turquoise	0.304684	0.101609	-0.122909	0.517597	0.536466	0.00224259
hsa-miR-342-5p	turquoise	0.30379	0.102667	-0.205305	0.276433	0.99364	4.17196e-28
hsa-miR-576-5p	turquoise	0.30379	0.102667	-0.205305	0.276433	0.99364	4.17196e-28
hsa-miR-1293	turquoise	0.303348	0.103194	-0.202756	0.28257	0.84657	3.74237e-09
hsa-miR-1271-5p	turquoise	0.303037	0.103565	-0.232565	0.216188	0.98339	2.69257e-22
hsa-miR-1307-5p	turquoise	0.303037	0.103565	-0.232565	0.216188	0.98339	2.69257e-22
hsa-miR-224-5p	turquoise	0.303037	0.103565	-0.232565	0.216188	0.98339	2.69257e-22
hsa-miR-412-3p	turquoise	0.303037	0.103565	-0.232565	0.216188	0.98339	2.69257e-22
hsa-miR-374a-3p	turquoise	0.30286	0.103777	-0.208458	0.268962	0.993365	7.54302e-28
hsa-miR-30b-5p	turquoise	0.299864	0.107413	-0.0404303	0.832011	0.750458	1.78929e-06
hsa-miR-340-5p	turquoise	0.299007	0.10847	-0.34656	0.0606352	0.877431	1.96902e-10
hsa-miR-376c-5p	turquoise	0.298561	0.109024	-0.24128	0.198979	0.971959	3.83478e-19
hsa-miR-766-3p	turquoise	0.298561	0.109024	-0.24128	0.198979	0.971959	3.83478e-19
hsa-miR-628-3p	turquoise	0.297904	0.109843	-0.212369	0.25988	0.837981	7.58568e-09
hsa-miR-1306-3p	turquoise	0.297274	0.110632	-0.20157	0.285455	0.992071	9.05462e-27
hsa-miR-890	turquoise	0.295391	0.113018	-0.212218	0.260226	0.978811	7.91231e-21
hsa-miR-217	turquoise	0.293557	0.115379	-0.118662	0.532278	0.719632	7.39683e-06
hsa-miR-593-3p	turquoise	0.291801	0.117672	-0.26223	0.161543	0.961467	3.07774e-17
hsa-miR-1302	turquoise	0.291201	0.118463	-0.214331	0.255398	0.979145	6.34642e-21
hsa-miR-1261	turquoise	0.290466	0.119438	-0.197622	0.295194	0.989097	7.68766e-25
hsa-miR-885-5p	turquoise	0.28837	0.122251	-0.19556	0.300364	0.63772	0.00015021
hsa-miR-181a-3p	turquoise	0.287825	0.12299	-0.214561	0.254877	0.973981	1.36122e-19
hsa-miR-188-3p	turquoise	0.287825	0.12299	-0.214561	0.254877	0.973981	1.36122e-19
hsa-miR-372-3p	turquoise	0.287825	0.12299	-0.214561	0.254877	0.973981	1.36122e-19
hsa-miR-3613-3p	turquoise	0.285801	0.125765	-0.171958	0.363546	0.719485	7.44369e-06
hsa-miR-1973	turquoise	0.2856	0.126043	-0.36236	0.0490851	0.839261	6.84563e-09
hsa-miR-1262	turquoise	0.284304	0.127846	-0.234734	0.211813	0.820533	2.83258e-08
hsa-miR-146b-5p	turquoise	0.28429	0.127867	-0.159956	0.398479	0.924975	2.75931e-13
hsa-miR-222-3p	turquoise	0.283551	0.128904	-0.238606	0.204156	0.344192	0.0625359
hsa-miR-29c-3p	turquoise	0.283331	0.129214	-0.193443	0.305728	0.984765	8.10022e-23
hsa-miR-302e	turquoise	0.283331	0.129214	-0.193443	0.305728	0.984765	8.10022e-23
hsa-miR-517a-3p	turquoise	0.283037	0.129628	-0.212028	0.260663	0.973227	2.02191e-19
hsa-miR-518b	turquoise	0.2821	0.130958	-0.246289	0.189528	0.851437	2.45953e-09
hsa-miR-1270	turquoise	0.281819	0.131358	-0.228874	0.223773	0.983702	2.06899e-22
hsa-miR-362-5p	turquoise	0.280941	0.132615	-0.214544	0.254914	0.962349	2.23761e-17
hsa-miR-5010-3p	turquoise	0.27988	0.134146	-0.0269689	0.887504	0.722384	6.56639e-06
hsa-miR-1206	turquoise	0.278281	0.136479	0.0201014	0.916033	0.800243	1.10951e-07
hsa-let-7d-5p	turquoise	0.278215	0.136576	-0.236474	0.208348	0.803491	9.01182e-08
hsa-miR-495-5p	turquoise	0.278191	0.13661	-0.0439293	0.817705	0.708368	1.18754e-05
hsa-miR-802	turquoise	0.278048	0.13682	-0.138061	0.466886	0.796017	1.44614e-07
hsa-miR-514b-3p	turquoise	0.276394	0.139268	-0.209457	0.266623	0.986072	2.32647e-23
hsa-miR-485-3p	turquoise	0.275819	0.140126	-0.189006	0.31717	0.979071	6.66928e-21
hsa-miR-503-3p	turquoise	0.275819	0.140126	-0.189006	0.31717	0.979071	6.66928e-21
hsa-miR-551b-3p	turquoise	0.275819	0.140126	-0.189006	0.31717	0.979071	6.66928e-21
hsa-miR-663a	turquoise	0.275819	0.140126	-0.189006	0.31717	0.979071	6.66928e-21
hsa-miR-487b-5p	turquoise	0.275779	0.140186	-0.228098	0.22539	0.814242	4.40186e-08
hsa-miR-1307-3p	turquoise	0.275146	0.141136	-0.259011	0.166942	0.948666	1.57663e-15
hsa-miR-212-3p	turquoise	0.274578	0.141991	-0.137527	0.468629	0.719753	7.35856e-06
hsa-miR-767-5p	turquoise	0.27402	0.142836	-0.214028	0.256088	0.949512	1.25609e-15
hsa-miR-299-5p	turquoise	0.27392	0.142989	-0.26441	0.157958	0.683482	3.14047e-05
hsa-miR-891a-5p	turquoise	0.27316	0.144145	-0.246081	0.189914	0.94583	3.28936e-15
hsa-miR-556-5p	turquoise	0.271977	0.145959	-0.221289	0.239921	0.746629	2.15735e-06
hsa-miR-301a-5p	turquoise	0.271747	0.146315	-0.250534	0.181767	0.673958	4.44729e-05
hsa-miR-424-5p	turquoise	0.271212	0.147142	-0.226026	0.229748	0.812237	5.04859e-08
hsa-miR-381-3p	turquoise	0.268971	0.150644	-0.243789	0.194205	0.801822	1.00327e-07
hsa-miR-221-3p	turquoise	0.268312	0.151686	-0.235976	0.209337	0.741264	2.78878e-06
hsa-miR-132-3p	turquoise	0.26795	0.152261	-0.2657	0.155865	0.540211	0.00205933
hsa-miR-147b	turquoise	0.267945	0.152268	-0.0667194	0.726114	0.893075	3.21692e-11
hsa-miR-29a-3p	turquoise	0.267567	0.152869	-0.208674	0.268456	0.961996	2.54423e-17
hsa-miR-1203	turquoise	0.262771	0.160649	-0.250651	0.181556	0.804799	8.27888e-08
hsa-miR-922	turquoise	0.26275	0.160683	-0.326805	0.0779527	0.590502	0.000592032
hsa-miR-520a-5p	turquoise	0.262438	0.161199	-0.207208	0.271909	0.777036	4.42616e-07
hsa-miR-369-3p	turquoise	0.26125	0.163173	-0.297167	0.110767	0.772534	5.68079e-07
hsa-miR-664a-3p	turquoise	0.261129	0.163376	-0.306847	0.0990823	0.811376	5.35189e-08
hsa-miR-4755-5p	turquoise	0.260179	0.164968	-0.179663	0.342112	0.964163	1.13326e-17
hsa-miR-887-5p	turquoise	0.258873	0.167176	-0.26836	0.15161	0.702504	1.50652e-05
hsa-miR-34a-5p	turquoise	0.257175	0.170078	-0.235856	0.209574	0.934774	4.13477e-14
hsa-miR-30a-3p	turquoise	0.256608	0.171053	-0.114306	0.547538	0.582888	0.000724363
hsa-miR-378g	turquoise	0.254443	0.174819	-0.558484	0.00133916	0.526988	0.00277066
hsa-miR-410-3p	turquoise	0.253891	0.175789	-0.177188	0.348912	0.963735	1.33477e-17
hsa-miR-181a-2-3p	turquoise	0.253681	0.176159	-0.249243	0.184103	0.821748	2.59623e-08
hsa-miR-133a-3p	turquoise	0.252423	0.178386	-0.237282	0.206753	0.90634	5.4788e-12
hsa-miR-4488	turquoise	0.252172	0.178833	-0.199509	0.290514	0.95193	6.41402e-16
hsa-miR-1281	turquoise	0.251659	0.179748	-0.252628	0.178021	0.900071	1.30413e-11
hsa-miR-455-5p	turquoise	0.250832	0.18123	-0.180665	0.339381	0.950635	9.23271e-16
hsa-miR-874-5p	turquoise	0.249823	0.183051	-0.265821	0.15567	0.791014	1.9635e-07
hsa-miR-1200	turquoise	0.248616	0.185245	-0.292229	0.11711	0.735139	3.71076e-06
hsa-miR-382-3p	turquoise	0.248553	0.18536	-0.176193	0.351668	0.975983	4.49418e-20
hsa-miR-649	turquoise	0.247687	0.186947	-0.0787959	0.678955	0.599929	0.000457954
hsa-miR-517c-3p+hsa-miR-519a-3p	turquoise	0.245378	0.191222	-0.27954	0.13464	0.856186	1.60947e-09
hsa-miR-575	turquoise	0.245378	0.191222	-0.27954	0.13464	0.856186	1.60947e-09
hsa-miR-591	turquoise	0.245378	0.191222	-0.27954	0.13464	0.856186	1.60947e-09
hsa-miR-582-5p	turquoise	0.244414	0.193029	-0.250353	0.182092	0.689685	2.48639e-05
hsa-miR-346	turquoise	0.243646	0.194474	-0.151439	0.424381	0.834724	9.81198e-09
hsa-miR-3180-3p	turquoise	0.243376	0.194986	-0.237527	0.20627	0.922495	4.28314e-13
hsa-miR-95-3p	turquoise	0.241733	0.198111	-0.184301	0.329585	0.565873	0.00111735
hsa-miR-513a-5p	turquoise	0.240912	0.199685	-0.280356	0.133458	0.844004	4.64232e-09
hsa-miR-107	turquoise	0.239822	0.201789	-0.406851	0.0256649	0.719969	7.29043e-06
hsa-miR-491-5p	turquoise	0.239594	0.202232	-0.219487	0.243868	0.844452	4.47187e-09
hsa-miR-4451	turquoise	0.237392	0.206536	-0.188298	0.319019	0.93719	2.47459e-14
hsa-miR-18b-5p	turquoise	0.236598	0.208102	-0.280982	0.132557	0.832142	1.19858e-08
hsa-miR-2053	turquoise	0.236598	0.208102	-0.280982	0.132557	0.832142	1.19858e-08
hsa-miR-497-5p	turquoise	0.235766	0.209753	-0.0477261	0.802246	0.611471	0.00033073
hsa-miR-514a-3p	turquoise	0.235514	0.210256	-0.390507	0.0328798	0.648649	0.000105805
hsa-miR-1299	turquoise	0.232845	0.215619	-0.0985739	0.604295	0.608894	0.000356041
hsa-miR-5001-5p	turquoise	0.232437	0.216447	-0.281446	0.131891	0.820622	2.81458e-08
hsa-miR-10a-5p	turquoise	0.230285	0.220852	-0.332843	0.072299	0.627208	0.000207817
hsa-miR-15b-5p	turquoise	0.230136	0.221161	0.0915729	0.630327	0.478762	0.00744038
hsa-miR-1976	turquoise	0.22983	0.221792	-0.301828	0.105019	0.844727	4.37031e-09
hsa-miR-513a-3p	turquoise	0.22824	0.225093	-0.329762	0.075143	0.729493	4.7959e-06
hsa-miR-381-5p	turquoise	0.227352	0.226953	-0.159713	0.399203	0.922841	4.03196e-13
hsa-miR-937-3p	turquoise	0.226456	0.228838	-0.227907	0.22579	0.813183	4.73325e-08
hsa-miR-516b-5p	turquoise	0.22409	0.233869	-0.259091	0.166806	0.827747	1.67229e-08
hsa-miR-651-5p	turquoise	0.223902	0.234273	-0.0580011	0.760791	0.353957	0.0549881
hsa-miR-28-5p	turquoise	0.223449	0.235246	-0.271458	0.146761	0.677847	3.86421e-05
hsa-miR-1185-5p	turquoise	0.222967	0.236282	-0.297622	0.110196	0.604494	0.000403239
hsa-miR-203a-5p	turquoise	0.222422	0.23746	-0.3118	0.0934753	0.798265	1.25699e-07
hsa-miR-3605-5p	turquoise	0.220856	0.240865	-0.282093	0.130968	0.788183	2.32611e-07
hsa-miR-337-3p	turquoise	0.220083	0.242557	-0.016347	0.931675	0.534956	0.00232038
hsa-miR-1244	turquoise	0.219476	0.243892	-0.233443	0.214411	0.859637	1.1714e-09
hsa-miR-548al	turquoise	0.219013	0.244913	-0.187709	0.320561	0.900201	1.28172e-11
hsa-miR-454-3p	turquoise	0.216705	0.250045	0.332918	0.0722311	0.336792	0.0687768
hsa-miR-210-3p	turquoise	0.214724	0.254507	-0.171675	0.364351	0.703944	1.42179e-05
hsa-miR-888-5p	turquoise	-0.212662	0.259206	-0.0071672	0.970016	-0.381117	0.0377165
hsa-miR-302c-3p	turquoise	0.209461	0.266614	0.204674	0.277945	0.593314	0.000548832
hsa-miR-30e-5p	turquoise	-0.208322	0.269281	0.250781	0.181322	-0.356642	0.0530439
hsa-miR-25-5p	turquoise	0.206091	0.27456	-0.369003	0.0447833	0.598194	0.000480407
hsa-miR-197-3p	turquoise	0.203507	0.280753	-0.419895	0.020884	0.650268	0.000100333
hsa-miR-514a-5p	turquoise	0.202452	0.283308	-0.195215	0.301234	0.69726	1.85499e-05
hsa-miR-487b-3p	turquoise	0.199792	0.289816	-0.358351	0.0518353	0.655641	8.39407e-05
hsa-miR-509-5p	turquoise	0.198046	0.294139	-0.214658	0.254657	0.880057	1.47882e-10
hsa-miR-323b-3p	turquoise	0.196846	0.297133	-0.139176	0.463261	0.711722	1.03379e-05
hsa-miR-6503-3p	turquoise	0.196723	0.297441	-0.176576	0.350607	0.896846	1.99325e-11
hsa-miR-370-3p	turquoise	0.194466	0.303129	-0.385151	0.0355727	0.641192	0.000134581
hsa-miR-423-3p	turquoise	0.194187	0.303835	-0.139222	0.463112	0.871126	3.81649e-10
hsa-miR-543	turquoise	-0.19301	0.306835	-0.250111	0.182529	0.408369	0.0250661
hsa-miR-147a	turquoise	0.191121	0.311684	-0.295797	0.1125	0.714641	9.14842e-06
hsa-miR-211-5p	turquoise	0.190549	0.31316	-0.30019	0.107013	0.758695	1.18276e-06
hsa-miR-1287-3p	turquoise	0.180366	0.340194	0.204344	0.278736	0.412501	0.0234947
hsa-miR-5196-5p	turquoise	0.180233	0.340557	-0.330509	0.0744454	0.454972	0.0115321
hsa-miR-149-5p	turquoise	0.178084	0.346442	-0.129177	0.496299	0.843212	4.9577e-09
hsa-miR-542-3p	turquoise	0.177461	0.348158	-0.478653	0.0074559	0.622949	0.000236243
hsa-miR-125b-5p	turquoise	0.177074	0.349227	-0.193106	0.306587	0.681552	3.37337e-05
hsa-miR-548ad-3p	turquoise	0.176087	0.351964	-0.268257	0.151774	0.470452	0.00870099
hsa-miR-4707-5p	turquoise	0.171179	0.365758	-0.289877	0.120223	0.7867	2.53948e-07
hsa-miR-128-1-5p	turquoise	-0.165957	0.380779	-0.20704	0.272305	0.298155	0.109529
hsa-miR-325	turquoise	0.165391	0.382429	-0.206839	0.272783	0.847448	3.47314e-09
hsa-miR-190a-3p	turquoise	0.163767	0.387186	-0.0123527	0.948345	0.703551	1.44449e-05
hsa-miR-761	turquoise	0.161139	0.394952	-0.220714	0.241175	0.775355	4.86164e-07
hsa-miR-199a-5p	turquoise	0.159347	0.400298	-0.492768	0.0056655	0.589532	0.000607613
hsa-miR-378i	turquoise	0.158869	0.401733	-0.341865	0.0644489	0.552951	0.00152948
hsa-miR-626	turquoise	0.158765	0.402044	-0.323155	0.0815322	0.665755	5.94237e-05
hsa-miR-190b	turquoise	0.156329	0.409397	-0.26897	0.150646	0.728661	4.97803e-06
hsa-miR-508-5p	turquoise	0.154761	0.414168	-0.405609	0.0261629	0.618898	0.000266428
hsa-miR-433-5p	turquoise	0.154271	0.415666	-0.236421	0.208453	0.692039	2.27218e-05
hsa-miR-1185-2-3p	turquoise	0.152616	0.420746	0.16451	0.385004	0.316069	0.0888388
hsa-miR-335-5p	turquoise	0.150046	0.428704	-0.193476	0.305646	0.686359	2.82004e-05
hsa-miR-600	turquoise	-0.147648	0.436204	-0.243216	0.195288	0.518812	0.00330919
hsa-miR-4787-5p	turquoise	0.147115	0.437879	-0.263823	0.158918	0.610936	0.000335847
hsa-miR-640	turquoise	0.141242	0.456583	-0.207246	0.271818	0.683354	3.1555e-05
hsa-miR-548g-3p	turquoise	-0.14097	0.457457	0.561147	0.00125515	-0.636995	0.000153669
hsa-miR-450a-5p	turquoise	0.134849	0.477413	-0.188433	0.318666	0.777044	4.42402e-07
hsa-miR-1197	turquoise	0.129885	0.493919	-0.312122	0.0931195	0.649033	0.000104482
hsa-miR-363-3p	turquoise	0.125175	0.509845	-0.171531	0.364759	0.405711	0.0261219
hsa-miR-365a-3p+hsa-miR-365b-3p	turquoise	0.122573	0.518751	-0.403128	0.0271821	0.559602	0.0013033
hsa-miR-4435	turquoise	0.120791	0.524891	-0.243794	0.194195	0.774488	5.10115e-07
hsa-miR-190a-5p	turquoise	0.119632	0.528907	0.22377	0.234554	0.300866	0.106186
hsa-miR-525-5p	turquoise	0.119227	0.530312	-0.193002	0.306855	0.462769	0.0100224
hsa-miR-1827	turquoise	0.114812	0.545757	0.0808188	0.671166	0.633362	0.000172097
hsa-miR-1236-3p	turquoise	0.114731	0.54604	-0.272705	0.14484	0.623972	0.000229121
hsa-miR-1268a	turquoise	0.112755	0.553023	-0.143121	0.450553	0.482359	0.00694489
hsa-miR-744-5p	turquoise	-0.112716	0.55316	-0.28415	0.128063	0.428573	0.01813
hsa-miR-579-3p	turquoise	-0.111862	0.556188	0.174989	0.355021	-0.491977	0.00575506
hsa-miR-2682-5p	turquoise	0.110962	0.559389	-0.266114	0.155196	0.729993	4.68944e-06
hsa-miR-1295a	turquoise	0.110213	0.562062	-0.474534	0.00806096	0.568943	0.00103508
hsa-miR-1255a	turquoise	0.110125	0.562376	-0.437754	0.0155503	0.382685	0.036871
hsa-miR-508-3p	turquoise	0.107733	0.570946	-0.0022522	0.990576	0.672106	4.75166e-05
hsa-miR-504-5p	turquoise	-0.107722	0.570987	0.0296457	0.876419	0.558923	0.00132499
hsa-miR-3147	turquoise	0.104914	0.581121	-0.435141	0.0162513	0.623216	0.000234367
hsa-miR-28-3p	turquoise	0.103197	0.587359	-0.0331011	0.862144	0.488896	0.00611574
hsa-miR-625-5p	turquoise	0.102679	0.589244	-0.0670091	0.72497	0.678111	3.82723e-05
hsa-miR-499a-5p	turquoise	-0.100589	0.596885	-0.542822	0.00193937	0.450663	0.0124453
hsa-miR-363-5p	turquoise	0.10024	0.598168	0.000903786	0.996218	0.742557	2.62303e-06
hsa-miR-1255b-5p	turquoise	0.0968442	0.610684	-0.227553	0.226532	0.627403	0.000206594
hsa-miR-329-5p	turquoise	0.0962429	0.612911	-0.232224	0.216882	0.768923	6.91184e-07
hsa-miR-933	turquoise	0.0959875	0.613859	-0.26952	0.14978	0.762891	9.51884e-07
hsa-miR-4516	turquoise	0.0893727	0.638601	-0.236512	0.208272	0.655835	8.33945e-05
hsa-miR-660-3p	turquoise	-0.0883644	0.642407	0.0401493	0.833162	0.331995	0.0730736
hsa-miR-421	turquoise	0.0880687	0.643525	-0.325428	0.0792886	0.636242	0.000157335
hsa-miR-615-3p	turquoise	0.0866716	0.648816	-0.476858	0.00771464	0.557971	0.00135589
hsa-miR-133a-5p	turquoise	0.085581	0.652959	-0.232633	0.21605	0.564827	0.00114665
hsa-miR-548e-5p	turquoise	0.083756	0.659914	-0.489813	0.00600637	0.481262	0.00709293
hsa-miR-30c-5p	turquoise	0.0834764	0.660982	-0.258612	0.167619	0.583103	0.000720295
hsa-miR-216a-5p	turquoise	0.0821598	0.66602	-0.474902	0.0080052	0.583179	0.000718873
hsa-miR-6721-5p	turquoise	-0.0813817	0.669004	-0.43483	0.0163364	0.526611	0.00279374
hsa-miR-498	turquoise	0.079507	0.676213	-0.206752	0.272989	0.361687	0.0495385
hsa-miR-199b-5p	turquoise	0.0779496	0.682224	-0.287436	0.12352	0.639055	0.000144019
hsa-miR-30d-5p	turquoise	-0.076735	0.686925	-0.322397	0.0822906	0.305087	0.101134
hsa-miR-584-5p	turquoise	0.0752106	0.692842	-0.286493	0.124811	0.690453	2.41463e-05
hsa-miR-301b-3p	turquoise	-0.07503	0.693544	-0.35649	0.0531528	0.493914	0.0055378
hsa-miR-1268b	turquoise	0.0748351	0.694302	-0.198446	0.293145	0.730489	4.58588e-06
hsa-miR-4443	turquoise	0.0744261	0.695893	-0.0133739	0.944081	0.317283	0.0875533
hsa-miR-3615	turquoise	0.073378	0.699978	-0.270441	0.14834	0.776368	4.59461e-07
hsa-miR-302f	turquoise	0.0731805	0.700748	0.120923	0.524438	0.590711	0.000588731
hsa-miR-301b-5p	turquoise	0.0725902	0.703053	-0.224387	0.233233	0.689094	2.54301e-05
hsa-miR-573	turquoise	0.0725021	0.703398	-0.160756	0.396092	0.668492	5.39995e-05
hsa-miR-1183	turquoise	0.0708062	0.710035	-0.432311	0.0170399	0.474707	0.00803477
hsa-miR-644a	turquoise	-0.0671472	0.724425	0.438697	0.0153035	-0.589384	0.000610031
hsa-miR-140-3p	turquoise	0.0669557	0.725181	-0.328509	0.0763242	0.705616	1.32875e-05
hsa-miR-3928-3p	turquoise	0.0652998	0.731726	-0.27033	0.148513	0.763382	9.27701e-07
hsa-miR-590-3p	turquoise	0.0652998	0.731726	-0.27033	0.148513	0.763382	9.27701e-07
hsa-miR-3144-5p	turquoise	-0.0643302	0.735567	0.176594	0.350557	0.323491	0.0811971
hsa-miR-598-3p	turquoise	0.0642322	0.735956	-0.26307	0.160155	0.387638	0.0343012
hsa-miR-1296-3p	turquoise	-0.0630684	0.740575	-0.383471	0.0364535	0.477602	0.00760646
hsa-miR-506-3p	turquoise	-0.0604544	0.750983	-0.342311	0.0640784	0.345133	0.0617751
hsa-miR-4647	turquoise	0.058564	0.758537	-0.26485	0.157242	0.733836	3.93927e-06
hsa-miR-371a-5p	turquoise	-0.0527542	0.781887	-0.357769	0.0522442	0.623584	0.0002318
hsa-miR-1228-3p	turquoise	0.0519648	0.785074	-0.489675	0.00602277	0.573797	0.000915796
hsa-miR-1286	turquoise	0.0463561	0.807816	-0.431771	0.0171939	0.528973	0.00265198
hsa-miR-192-5p	turquoise	0.0420551	0.825361	-0.312248	0.0929807	0.728954	4.91321e-06
hsa-miR-1180-3p	turquoise	0.0409709	0.829798	-0.231558	0.218241	0.73466	3.79324e-06
hsa-miR-665	turquoise	0.0373128	0.844802	-0.269069	0.150491	0.71625	8.54682e-06
hsa-miR-320d	turquoise	0.0371965	0.84528	0.126392	0.505707	0.353217	0.0555339
hsa-miR-518f-3p	turquoise	0.0371304	0.845552	0.179384	0.342875	0.397296	0.0297057
hsa-miR-1285-5p	turquoise	-0.0360837	0.849856	-0.245152	0.191645	0.484188	0.00670371
hsa-miR-208b-3p	turquoise	0.0354986	0.852264	-0.285353	0.126385	0.536016	0.00226551
hsa-miR-512-5p	turquoise	0.030557	0.87265	-0.458774	0.0107739	0.580711	0.000766689
hsa-miR-939-5p	turquoise	0.0295502	0.876814	-0.453698	0.0117962	0.608155	0.000363605
hsa-miR-601	turquoise	0.0281033	0.882804	-0.051962	0.785085	0.535539	0.00229004
hsa-miR-607	turquoise	0.0275263	0.885194	-0.507438	0.00420651	0.521093	0.00315054
hsa-miR-324-3p	turquoise	-0.02235	0.906679	-0.325666	0.0790569	0.466128	0.00942533
hsa-miR-764	turquoise	0.0222475	0.907105	-0.386778	0.0347367	0.618746	0.000267622
hsa-miR-584-3p	turquoise	0.0194575	0.918714	-0.475905	0.00785514	0.54534	0.00182947
hsa-let-7f-5p	turquoise	0.0175813	0.92653	-0.344302	0.0624465	0.43043	0.0175813
hsa-miR-197-5p	turquoise	0.00975898	0.959181	-0.393212	0.0315839	0.593725	0.000542759
hsa-miR-4454+hsa-miR-7975	turquoise	-0.00917732	0.961612	-0.130492	0.491887	0.42516	0.0191748
hsa-miR-610	turquoise	-0.00841946	0.96478	-0.200582	0.287874	0.467411	0.00920533
hsa-miR-873-3p	turquoise	0.00717274	0.969992	0.00996353	0.958326	0.577119	0.000841261
hsa-miR-7-5p	turquoise	-0.00564311	0.97639	-0.365574	0.046965	0.394988	0.0307558
hsa-miR-510-3p	turquoise	0.00448512	0.981234	-0.00341532	0.985709	0.66791	5.5114e-05
hsa-miR-1305	turquoise	-0.00100432	0.995797	-0.383133	0.0366328	0.334372	0.0709188

## Sheet: EV_blue_MM>0_7
Supplementary Table 2. MicroRNAs with highest module membership within the blue module.
	moduleColor	GS.Status	p.GS.Status	MM.blue	p.MM.blue
hsa-miR-582-3p	blue	0.60445	0.000403735	0.760062	1.10246e-06
hsa-miR-548ak	blue	0.558713	0.00133175	0.76763	7.40876e-07
hsa-miR-544a	blue	0.557817	0.00136093	0.757239	1.27405e-06
hsa-miR-182-3p	blue	0.550331	0.00162751	0.753763	1.51838e-06
hsa-miR-450b-5p	blue	0.501587	0.00474429	0.717174	8.21747e-06
hsa-miR-155-5p	blue	0.479912	0.00727884	0.784813	2.83674e-07
hsa-miR-219a-5p	blue	0.469709	0.00882199	0.862278	9.13396e-10
hsa-miR-206	blue	0.450434	0.0124956	0.756049	1.35334e-06
hsa-miR-487a-3p	blue	0.441938	0.0144803	0.87466	2.64528e-10
hsa-miR-4536-3p	blue	0.409403	0.024665	0.924098	3.22881e-13
hsa-miR-561-5p	blue	0.38408	0.0361324	0.959148	6.87461e-17
hsa-miR-597-5p	blue	0.381657	0.0374233	0.82857	1.57229e-08
hsa-miR-548ar-3p	blue	0.377785	0.0395642	0.791602	1.89501e-07
hsa-miR-4455	blue	0.362317	0.0491136	0.85223	2.29376e-09
hsa-miR-208a-3p	blue	0.359209	0.0512367	0.913352	1.92643e-12
hsa-miR-499b-3p	blue	0.344763	0.0620734	0.904072	7.54904e-12
hsa-miR-4531	blue	0.34291	0.0635843	0.933593	5.27576e-14
hsa-miR-603	blue	0.338512	0.0672846	0.957235	1.28931e-16
hsa-miR-378f	blue	0.3371	0.0685077	0.768973	6.89323e-07
hsa-miR-548j-5p	blue	0.325846	0.0788819	0.914042	1.73005e-12
hsa-miR-548a-5p	blue	0.317818	0.0869909	0.878752	1.70625e-10
hsa-miR-522-3p	blue	0.310582	0.094832	0.968958	1.56234e-18
hsa-let-7c-5p	blue	0.309455	0.0960991	0.853947	1.96941e-09
hsa-miR-148b-3p	blue	0.303057	0.103541	0.920178	6.37519e-13
hsa-miR-548a-3p	blue	0.275917	0.139979	0.861489	9.84387e-10
hsa-miR-520e	blue	0.275681	0.140332	0.929261	1.24379e-13
hsa-miR-520b	blue	0.273718	0.143294	0.823976	2.20919e-08
hsa-miR-499a-3p	blue	0.270667	0.147987	0.93083	9.17563e-14
hsa-miR-199a-3p+hsa-miR-199b-3p	blue	0.256412	0.171391	0.703965	1.42057e-05
hsa-miR-448	blue	0.252999	0.177363	0.873553	2.97071e-10
hsa-miR-627-5p	blue	0.251721	0.179638	0.976127	4.13497e-20
hsa-miR-548n	blue	0.241746	0.198086	0.960631	4.13421e-17
hsa-miR-302a-3p	blue	0.234175	0.212935	0.775707	4.76739e-07
hsa-miR-1245b-5p	blue	0.232019	0.2173	0.877455	1.96401e-10
hsa-miR-548i	blue	0.21374	0.256744	0.838379	7.34833e-09
hsa-miR-520d-3p	blue	0.211802	0.261183	0.883403	1.01667e-10
hsa-miR-548ai+hsa-miR-570-5p	blue	0.211198	0.262577	0.926714	2.00861e-13
hsa-miR-548ar-5p	blue	0.206633	0.27327	0.921985	4.68003e-13
hsa-miR-519b-5p+hsa-miR-519c-5p+hsa-miR-523-5p+hsa-miR-518e-5p+hsa-miR-522-5p+hsa-miR-519a-5p	blue	0.201736	0.285052	0.93275	6.26255e-14
hsa-miR-519d-3p	blue	0.193091	0.306627	0.775914	4.71265e-07
hsa-miR-548aa+hsa-miR-548t-3p	blue	0.191177	0.311539	0.732147	4.25444e-06
hsa-miR-570-3p	blue	0.188571	0.318304	0.828538	1.57612e-08
hsa-miR-548z+hsa-miR-548h-3p	blue	0.188331	0.318932	0.947109	2.3728e-15
hsa-miR-216b-5p	blue	0.182515	0.334374	0.948845	1.50308e-15
hsa-miR-105-5p	blue	0.17259	0.36176	0.889899	4.74936e-11
hsa-miR-219b-3p	blue	0.1709	0.366553	0.933755	5.10375e-14
hsa-miR-1297	blue	0.169783	0.36974	0.94064	1.1463e-14
hsa-miR-520h	blue	0.139453	0.462362	0.84642	3.78999e-09
hsa-miR-4536-5p	blue	0.139079	0.463576	0.838476	7.29096e-09
hsa-miR-1290	blue	0.136276	0.472723	0.855249	1.75213e-09
hsa-miR-548j-3p	blue	0.132618	0.484798	0.947532	2.12624e-15
hsa-miR-302a-5p	blue	0.127459	0.502092	0.809784	5.95716e-08
hsa-miR-367-3p	blue	0.127336	0.502506	0.826897	1.78165e-08
hsa-miR-548ah-5p	blue	0.119813	0.528278	0.908662	3.91192e-12
hsa-miR-944	blue	0.102003	0.591714	0.702676	1.49616e-05
hsa-miR-32-5p	blue	0.061615	0.746357	0.785021	2.80243e-07
hsa-miR-302b-3p	blue	0.0336591	0.859843	0.912973	2.04301e-12
