# Supplementary material for: Network analysis identifies circulating miR-155 as predictive biomarker of type 2 diabetes mellitus development in obese patients: a pilot study
Source: Sci Rep. 2023 Nov 9;13:19496. doi: 10.1038/s41598-023-46516-y (PMC10636008; doi:10.1038/s41598-023-46516-y)
Supplement: Supplementary file 4 — Supplementary Table 3. [file 41598_2023_46516_MOESM4_ESM.xlsx]

## Sheet: TP
Supplementary Table 3. WGCNA results for TP data
	moduleColor	GS.Status	p.GS.Status	MM.blue	p.MM.blue	MM.turquoise	p.MM.turquoise
hsa-miR-27b-3p	blue	0.767075	4.81562e-07	0.7112	7.3066e-06	0.118035	0.527124
hsa-miR-182-3p	blue	0.751729	1.08999e-06	0.828674	8.58674e-09	-0.18959	0.30701
hsa-miR-155-5p	blue	0.72362	4.22441e-06	0.86744	2.70606e-10	-0.0433598	0.816845
hsa-miR-651-5p	blue	0.720898	4.77521e-06	0.653488	6.71882e-05	0.188069	0.310979
hsa-miR-374a-5p	blue	0.719469	5.0896e-06	0.573551	0.000743264	-0.0689416	0.712489
hsa-miR-1245b-5p	blue	0.710486	7.53422e-06	0.945217	1.23088e-15	-0.32132	0.0779694
hsa-miR-4421	blue	0.702868	1.03905e-05	0.783042	1.92326e-07	-0.160655	0.387942
hsa-miR-548ak	blue	0.700905	1.12696e-05	0.84881	1.60661e-09	-0.0560663	0.764504
hsa-miR-487a-3p	blue	0.699338	1.20194e-05	0.908986	1.52833e-12	-0.14768	0.427884
hsa-miR-190a-5p	blue	0.687996	1.89303e-05	0.641212	0.000101574	-0.0222285	0.90552
hsa-miR-208a-3p	blue	0.685436	2.09168e-05	0.942737	2.30179e-15	-0.194275	0.294987
hsa-miR-450b-5p	blue	0.685163	2.11393e-05	0.787057	1.5086e-07	-0.177088	0.340577
hsa-miR-499b-3p	blue	0.682259	2.36414e-05	0.959306	1.8095e-17	-0.218344	0.237986
hsa-miR-219a-5p	blue	0.677958	2.78375e-05	0.780079	2.29343e-07	-0.110139	0.555308
hsa-miR-3614-3p	blue	0.667841	4.04649e-05	0.489896	0.00515083	0.360476	0.0463589
hsa-miR-513b-5p	blue	0.661504	5.07845e-05	0.792864	1.052e-07	-0.20516	0.26822
hsa-miR-520e	blue	0.655293	6.31307e-05	0.934006	1.70244e-14	-0.312403	0.0870751
hsa-miR-1279	blue	0.64726	8.30498e-05	0.715058	6.18191e-06	-0.176129	0.34324
hsa-miR-33b-5p	blue	0.643241	9.49861e-05	0.51652	0.00293138	0.265657	0.148616
hsa-miR-522-3p	blue	0.641865	9.94094e-05	0.957615	3.22954e-17	-0.405472	0.0236361
hsa-miR-448	blue	0.637688	0.000113993	0.959817	1.51125e-17	-0.425274	0.0170793
hsa-miR-520b	blue	0.63523	0.000123438	0.8628	4.31972e-10	-0.34954	0.0539204
hsa-miR-199a-3p+hsa-miR-199b-3p	blue	0.6326	0.000134311	0.710044	7.67799e-06	-0.148912	0.423996
hsa-miR-548a-5p	blue	0.632509	0.000134701	0.906363	2.26823e-12	-0.38211	0.0338954
hsa-miR-548ar-3p	blue	0.632342	0.000135423	0.843592	2.53649e-09	-0.133897	0.472686
hsa-miR-582-3p	blue	0.629188	0.000149685	0.770272	4.03065e-07	-0.0628043	0.737141
hsa-miR-2117	blue	0.625592	0.000167568	0.902588	3.92428e-12	-0.120719	0.517707
hsa-miR-548d-3p	blue	0.625131	0.000169997	0.728515	3.37655e-06	-0.210962	0.254621
hsa-miR-206	blue	0.624783	0.000171846	0.803604	5.23641e-08	-0.113896	0.541812
hsa-miR-561-5p	blue	0.618853	0.000206271	0.929844	4.02227e-14	-0.211474	0.253444
hsa-miR-148b-3p	blue	0.612008	0.000253517	0.91181	9.85835e-13	-0.285145	0.11998
hsa-miR-548ar-5p	blue	0.606169	0.000301155	0.93548	1.23878e-14	-0.450951	0.0108936
hsa-miR-548v	blue	0.602375	0.000336206	0.746533	1.41854e-06	0.0246021	0.895483
hsa-miR-4536-3p	blue	0.601943	0.000340421	0.923929	1.25133e-13	-0.206154	0.265857
hsa-miR-367-3p	blue	0.59208	0.000450187	0.8327	6.25214e-09	-0.380087	0.0349312
hsa-miR-548a-3p	blue	0.585278	0.000543065	0.902308	4.08333e-12	-0.401062	0.0253472
hsa-miR-548z+hsa-miR-548h-3p	blue	0.577505	0.000669519	0.96326	4.2164e-18	-0.430572	0.0156078
hsa-miR-517b-3p	blue	0.576585	0.000686083	0.68002	2.57486e-05	0.0507217	0.78641
hsa-miR-186-5p	blue	0.573689	0.000740585	0.856665	7.81605e-10	-0.357789	0.048133
hsa-miR-105-5p	blue	0.573327	0.000747664	0.93493	1.39589e-14	-0.335562	0.0649685
hsa-miR-1246	blue	0.568569	0.000846297	0.653004	6.83162e-05	-0.0642258	0.731408
hsa-miR-1297	blue	0.56138	0.00101702	0.941635	3.0127e-15	-0.405375	0.0236727
hsa-miR-548ai+hsa-miR-570-5p	blue	0.558883	0.00108298	0.931381	2.94654e-14	-0.409693	0.0220883
hsa-miR-627-5p	blue	0.55644	0.00115112	0.949141	4.2979e-16	-0.39101	0.029629
hsa-miR-26b-5p	blue	0.55264	0.00126459	0.619519	0.000202122	-0.285435	0.119587
hsa-miR-302a-3p	blue	0.545287	0.00151212	0.767923	4.59502e-07	-0.0963754	0.606031
hsa-miR-219b-3p	blue	0.543995	0.00155971	0.916042	4.96847e-13	-0.441921	0.0128087
hsa-miR-941	blue	0.541875	0.00164067	0.878678	8.07431e-11	-0.272921	0.137417
hsa-miR-597-5p	blue	0.540121	0.00171036	0.875136	1.19688e-10	-0.175457	0.345115
hsa-miR-141-3p	blue	0.537879	0.00180323	0.823038	1.32104e-08	-0.140498	0.450932
hsa-miR-1537-3p	blue	0.534966	0.00193038	0.483349	0.00587725	0.0970988	0.603317
hsa-miR-483-3p	blue	0.533861	0.00198059	0.492006	0.00493365	0.273284	0.136873
hsa-miR-520d-3p	blue	0.525416	0.00240346	0.900185	5.49973e-12	-0.460641	0.00911266
hsa-miR-376a-3p	blue	0.525341	0.00240754	0.623722	0.000177601	-0.210814	0.254963
hsa-miR-544a	blue	0.521094	0.00264863	0.856502	7.93747e-10	-0.379043	0.0354755
hsa-let-7c-5p	blue	0.520357	0.00269255	0.749752	1.20582e-06	-0.385835	0.0320528
hsa-miR-548j-3p	blue	0.518364	0.0028144	0.931896	2.65056e-14	-0.403562	0.0243653
hsa-miR-106b-5p	blue	0.516868	0.002909	0.587322	0.000513516	-0.0905869	0.627933
hsa-miR-603	blue	0.501566	0.00404533	0.90011	5.557e-12	-0.310757	0.0888422
hsa-miR-4531	blue	0.499635	0.00421277	0.908172	1.72979e-12	-0.246314	0.181631
hsa-miR-1283	blue	0.49904	0.00426553	0.46428	0.00851057	-0.187776	0.311747
hsa-miR-203a-3p	blue	0.493138	0.00482048	0.690911	1.68769e-05	-0.127361	0.494758
hsa-miR-548ah-5p	blue	0.492263	0.00490779	0.923113	1.4531e-13	-0.420288	0.0185675
hsa-miR-302b-3p	blue	0.489466	0.00519599	0.934124	1.65999e-14	-0.466487	0.00816215
hsa-miR-548i	blue	0.488753	0.00527183	0.895404	1.05012e-11	-0.352115	0.0520576
hsa-miR-548n	blue	0.48372	0.00583391	0.91729	4.03117e-13	-0.374049	0.0381758
hsa-miR-378e	blue	-0.481197	0.00613439	-0.514658	0.00305376	0.0594733	0.750631
hsa-miR-216b-5p	blue	0.480725	0.00619206	0.93833	6.55459e-15	-0.428834	0.0160783
hsa-miR-106a-5p+hsa-miR-17-5p	blue	0.476837	0.00668491	0.535141	0.0019225	-0.152569	0.412573
hsa-miR-454-3p	blue	0.475941	0.00680301	0.647423	8.25942e-05	0.162887	0.381295
hsa-miR-570-3p	blue	0.475151	0.00690869	0.869389	2.21158e-10	-0.384959	0.0324786
hsa-miR-519b-5p+hsa-miR-519c-5p+hsa-miR-523-5p+hsa-miR-518e-5p+hsa-miR-522-5p+hsa-miR-519a-5p	blue	0.472742	0.00723966	0.933054	2.08232e-14	-0.409457	0.0221727
hsa-miR-302a-5p	blue	0.472295	0.00730244	0.88202	5.50662e-11	-0.334129	0.0661943
hsa-miR-337-3p	blue	0.469346	0.00772889	0.498667	0.0042989	0.230435	0.212342
hsa-miR-4455	blue	0.466819	0.00811081	0.77072	3.93054e-07	-0.202615	0.274333
hsa-let-7i-5p	blue	0.458585	0.00946837	0.610462	0.000265429	-0.175211	0.3458
hsa-miR-499a-3p	blue	0.449852	0.011113	0.874617	1.26665e-10	-0.187306	0.312981
hsa-miR-514b-5p	blue	0.449459	0.0111923	0.761892	6.38838e-07	0.0476299	0.799157
hsa-miR-944	blue	0.440132	0.0132196	0.877571	9.14292e-11	-0.539294	0.00174411
hsa-miR-587	blue	0.435336	0.0143764	0.700245	1.158e-05	-0.20724	0.263291
hsa-miR-1290	blue	0.429338	0.0159408	0.891397	1.76369e-11	-0.566543	0.000891648
hsa-miR-4536-5p	blue	0.428646	0.0161298	0.839267	3.65816e-09	-0.436333	0.0141291
hsa-miR-378f	blue	0.424244	0.0173781	0.86749	2.69194e-10	-0.392785	0.028833
hsa-miR-548j-5p	blue	0.415938	0.0199523	0.829269	8.19808e-09	-0.172816	0.352538
hsa-miR-1-5p	blue	0.410417	0.0218312	0.658457	5.65419e-05	0.0395313	0.832779
hsa-miR-519d-3p	blue	0.408585	0.0224862	0.768172	4.53182e-07	-0.401376	0.0252222
hsa-miR-30e-5p	blue	0.401981	0.0249826	0.651529	7.1857e-05	-0.29869	0.102638
hsa-miR-644a	blue	0.382352	0.0337728	0.654911	6.397e-05	-0.525611	0.00239288
hsa-miR-4521	blue	0.371695	0.039505	0.621285	0.000191472	0.200687	0.279021
hsa-miR-577	blue	0.355272	0.0498439	0.529209	0.00220476	-0.0250577	0.893558
hsa-miR-32-5p	blue	0.344776	0.0575055	0.6815	2.43373e-05	-0.223032	0.22781
hsa-miR-548g-3p	blue	0.336662	0.0640396	0.723951	4.16144e-06	-0.617386	0.000215678
hsa-miR-195-5p	blue	0.334702	0.0657021	0.654829	6.41508e-05	-0.423765	0.0175187
hsa-miR-585-3p	blue	0.321509	0.0777839	0.748386	1.29223e-06	-0.16794	0.366494
hsa-let-7b-5p	blue	0.319004	0.0802606	0.548838	0.00138776	-0.312308	0.0871766
hsa-miR-2116-5p	blue	0.306812	0.0931863	0.787396	1.47768e-07	-0.320291	0.078981
hsa-miR-888-5p	blue	0.296296	0.105556	0.465994	0.0082389	-0.350586	0.0531576
hsa-miR-520h	blue	0.290653	0.112683	0.780372	2.25413e-07	-0.364026	0.0440948
hsa-miR-502-5p	blue	0.265763	0.148449	0.720275	4.91001e-06	-0.351684	0.052366
hsa-miR-548aa+hsa-miR-548t-3p	blue	0.22231	0.229357	0.571669	0.00078082	-0.129403	0.487805
hsa-miR-1183	blue	-0.161524	0.385344	-0.479433	0.00635229	0.404338	0.0240667
hsa-miR-601	blue	0.150658	0.41852	0.334145	0.0661811	0.180635	0.330834
hsa-miR-222-3p	blue	-0.1432	0.442181	-0.325115	0.0743235	0.295739	0.106245
hsa-miR-3136-5p	blue	0.119684	0.521329	0.495691	0.00457322	-0.305437	0.094738
hsa-miR-3161	blue	0.118638	0.525	0.433948	0.0147264	0.118363	0.525968
hsa-miR-7-5p	blue	-0.0903073	0.628999	-0.429403	0.015923	0.260844	0.156393
hsa-miR-520f-3p	grey	0.652152	7.03418e-05	0.289283	0.114466	0.0985527	0.597877
hsa-miR-22-3p	grey	0.562273	0.000994291	0.381617	0.0341451	0.285944	0.1189
hsa-miR-379-5p	grey	0.550065	0.0013469	0.385206	0.032358	0.211797	0.252703
hsa-miR-548b-3p	grey	0.54424	0.00155059	0.422852	0.0177892	0.187661	0.312048
hsa-miR-874-3p	grey	0.531442	0.00209456	0.442608	0.0126537	0.152217	0.413664
hsa-miR-374b-5p	grey	0.504595	0.00379421	0.308457	0.0913556	0.263061	0.152775
hsa-miR-590-5p	grey	-0.495858	0.00455744	-0.471596	0.00740167	0.178217	0.337458
hsa-miR-423-5p	grey	0.477841	0.00655451	0.266557	0.147194	0.29231	0.110555
hsa-miR-627-3p	grey	0.467987	0.00793231	0.259042	0.159378	-0.107326	0.565514
hsa-miR-181a-5p	grey	0.464734	0.00843785	0.342356	0.0593963	0.281957	0.124361
hsa-miR-126-3p	grey	0.437307	0.0138911	0.260046	0.157709	0.0902034	0.629395
hsa-miR-5010-3p	grey	0.411121	0.0215839	0.393772	0.0283978	0.277887	0.130122
hsa-miR-425-5p	grey	0.391358	0.0294716	0.340177	0.0611414	0.194993	0.293169
hsa-miR-548q	grey	0.384828	0.0325426	0.0994087	0.594684	0.118248	0.526375
hsa-miR-142-3p	grey	0.362317	0.045173	0.089534	0.631951	0.187211	0.313232
hsa-miR-130a-3p	grey	0.305757	0.094375	-0.0114836	0.95111	0.282253	0.123948
hsa-miR-144-3p	grey	0.304963	0.095277	0.221627	0.230829	-0.167929	0.366523
hsa-let-7a-5p	grey	0.301597	0.099175	0.0480004	0.797626	0.187839	0.311581
hsa-miR-411-5p	grey	0.279094	0.128393	0.254625	0.166868	0.272962	0.137355
hsa-miR-744-5p	grey	0.277718	0.130365	0.307875	0.0920005	0.140563	0.450717
hsa-miR-30d-5p	grey	-0.267756	0.145315	-0.389275	0.0304244	0.324336	0.0750608
hsa-miR-613	grey	0.263459	0.152131	0.446875	0.011726	-0.319585	0.0796803
hsa-miR-122-5p	grey	0.241476	0.190637	0.108056	0.562856	0.269569	0.142505
hsa-miR-15b-5p	grey	0.241278	0.191012	0.108555	0.561043	0.131663	0.480172
hsa-miR-19a-3p	grey	-0.23268	0.207799	-0.199314	0.282392	-0.137847	0.459603
hsa-miR-148a-3p	grey	0.216105	0.242954	0.265434	0.148971	0.234928	0.203315
hsa-miR-20a-5p+hsa-miR-20b-5p	grey	0.203476	0.272255	0.169193	0.362876	0.00702806	0.970068
hsa-miR-506-3p	grey	-0.198203	0.285139	-0.335433	0.0650779	0.083662	0.654547
hsa-miR-16-5p	grey	0.190094	0.305702	0.432029	0.0152222	-0.176324	0.342696
hsa-miR-26a-5p	grey	0.185026	0.319014	-0.0756519	0.685858	0.177052	0.340677
hsa-miR-185-5p	grey	0.184806	0.319601	0.277799	0.13025	-0.0650561	0.728065
hsa-miR-30a-5p	grey	0.181281	0.32908	0.326764	0.0727816	0.0212539	0.909645
hsa-miR-92a-3p	grey	0.176371	0.342566	0.239453	0.194493	0.103463	0.579663
hsa-miR-1257	grey	-0.172009	0.354826	0.0749023	0.688815	0.0942887	0.613889
hsa-miR-1305	grey	0.153189	0.410655	0.109661	0.557036	0.156005	0.402
hsa-miR-942-5p	grey	0.134887	0.469389	-0.139069	0.455595	0.111253	0.551288
hsa-miR-93-5p	grey	0.116582	0.532259	0.237396	0.198469	-0.046646	0.803224
hsa-miR-574-5p	grey	0.101139	0.588253	-0.0771383	0.680007	-0.0583343	0.755261
hsa-miR-223-3p	grey	0.0928731	0.619244	-0.343503	0.0584939	0.192698	0.299
hsa-miR-579-3p	grey	0.0734838	0.694424	0.12213	0.512788	-0.191551	0.301941
hsa-miR-143-3p	grey	0.070442	0.706504	0.156298	0.401106	-0.06772	0.717374
hsa-miR-451a	grey	0.067031	0.720134	0.210711	0.255199	-0.163447	0.379636
hsa-miR-491-5p	grey	-0.0655289	0.726164	-0.312146	0.0873497	0.222461	0.229032
hsa-miR-548y	grey	0.0601721	0.747795	0.0725028	0.698312	-0.0599386	0.748742
hsa-miR-25-3p	grey	0.0537947	0.773794	0.130421	0.484359	-0.0373263	0.841987
hsa-miR-378h	grey	-0.0529436	0.777283	-0.225514	0.22254	0.32355	0.0758107
hsa-miR-1910-5p	grey	-0.0408862	0.827132	-0.157155	0.398496	-0.0316413	0.865817
hsa-miR-19b-3p	grey	0.0384654	0.837227	0.134148	0.47185	-0.0652397	0.727327
hsa-miR-873-5p	grey	-0.0274807	0.883333	-0.240444	0.192597	0.119684	0.521328
hsa-miR-23a-3p	grey	-0.0214334	0.908885	-0.30008	0.10097	0.320591	0.0786847
hsa-miR-877-5p	grey	0.00709201	0.969796	0.235983	0.201234	0.171672	0.355783
hsa-miR-196a-5p	grey	0.00549868	0.97658	0.0822336	0.660091	0.253093	0.169522
hsa-miR-1253	grey	0.00314061	0.986622	-0.293163	0.10947	-0.0239253	0.898343
hsa-miR-3144-3p	grey	0.00129414	0.994487	-0.259435	0.158724	0.247584	0.179317
hsa-miR-1287-3p	turquoise	0.618881	0.000206095	0.402238	0.0248814	0.393125	0.0286824
hsa-miR-302f	turquoise	0.599276	0.000367471	0.375989	0.0371082	0.362475	0.0450726
hsa-miR-1276	turquoise	0.558704	0.00108785	0.41325	0.0208497	0.389116	0.0304981
hsa-miR-520d-5p+hsa-miR-527+hsa-miR-518a-5p	turquoise	0.549871	0.0013533	0.464283	0.00851021	0.438031	0.0137164
hsa-miR-616-3p	turquoise	0.539508	0.00173534	0.412443	0.0211256	0.424053	0.0174341
hsa-miR-561-3p	turquoise	0.53067	0.00213211	0.361742	0.0455405	0.348369	0.0547846
hsa-miR-491-3p	turquoise	0.529304	0.00219995	0.413765	0.0206751	0.438748	0.0135452
hsa-miR-1323	turquoise	0.507123	0.00359504	0.339862	0.0613968	0.417761	0.0193617
hsa-miR-3074-3p	turquoise	0.50019	0.00416398	0.397105	0.0269681	0.391144	0.0295685
hsa-miR-151a-3p	turquoise	0.496956	0.00445485	0.299752	0.101362	0.493925	0.00474302
hsa-miR-302c-3p	turquoise	0.492163	0.00491786	0.254982	0.166252	0.399526	0.0259666
hsa-miR-520c-3p	turquoise	0.491284	0.00500707	0.222564	0.228812	0.59689	0.000393267
hsa-miR-652-5p	turquoise	0.483081	0.00590881	0.320666	0.0786103	0.46593	0.00824889
hsa-miR-514b-3p	turquoise	0.474029	0.00706112	0.20254	0.274514	0.671242	3.57403e-05
hsa-miR-21-5p	turquoise	0.436319	0.0141326	0.180771	0.330465	0.366434	0.0426099
hsa-miR-1252-5p	turquoise	0.424342	0.0173496	0.187758	0.311794	0.510473	0.00334496
hsa-miR-495-5p	turquoise	0.41759	0.0194165	0.219068	0.236395	0.510266	0.00335994
hsa-miR-137	turquoise	0.408378	0.0225614	0.150128	0.420179	0.588767	0.00049351
hsa-miR-218-5p	turquoise	0.400764	0.0254665	0.132962	0.475813	0.446242	0.0118599
hsa-miR-376a-2-5p	turquoise	0.388442	0.0308123	0.100706	0.58986	0.703045	1.03144e-05
hsa-miR-504-3p	turquoise	0.375841	0.0371887	0.264073	0.151145	0.414592	0.0203974
hsa-miR-3144-5p	turquoise	0.365145	0.0433994	0.219657	0.235107	0.507275	0.00358332
hsa-miR-15a-5p	turquoise	0.346633	0.0560861	0.062813	0.737106	0.471102	0.00747254
hsa-miR-320e	turquoise	0.329666	0.0701283	0.1057	0.571451	0.489046	0.0052406
hsa-miR-191-5p	turquoise	0.321943	0.0773612	0.0607646	0.745393	0.3071	0.0928635
hsa-miR-24-3p	turquoise	0.315143	0.0841952	0.0407229	0.827813	0.311206	0.0883567
hsa-miR-1827	turquoise	0.306083	0.0940069	0.273866	0.136006	0.364269	0.0439426
hsa-miR-610	turquoise	-0.302544	0.0980671	-0.417499	0.0194458	0.462949	0.00872686
hsa-miR-508-3p	turquoise	0.292018	0.110927	-0.0271305	0.884809	0.575862	0.00069935
hsa-miR-146a-5p	turquoise	0.291761	0.111256	0.0193055	0.917899	0.526786	0.00232997
hsa-miR-30b-5p	turquoise	0.283648	0.122023	0.0402611	0.829736	0.358507	0.0476535
hsa-miR-548k	turquoise	0.281544	0.124935	0.038534	0.836941	0.711975	7.06689e-06
hsa-miR-199a-5p	turquoise	0.281212	0.125401	-0.0676808	0.717531	0.497445	0.00440976
hsa-miR-221-3p	turquoise	0.277424	0.13079	-0.147683	0.427874	0.535676	0.00189868
hsa-miR-4516	turquoise	0.272473	0.138088	-0.0180182	0.923357	0.5459	0.00148999
hsa-miR-188-5p	turquoise	-0.265566	0.148761	-0.127622	0.493866	0.6918	1.62923e-05
hsa-let-7f-5p	turquoise	0.254813	0.166543	0.0533417	0.77565	0.302087	0.0986005
hsa-miR-649	turquoise	0.25383	0.168241	0.187004	0.313776	0.52656	0.00234196
hsa-miR-640	turquoise	-0.252022	0.171396	-0.320157	0.0791135	0.542443	0.00161864
hsa-miR-548d-5p	turquoise	0.243908	0.186071	-0.089173	0.633331	0.810531	3.26347e-08
hsa-miR-98-5p	turquoise	0.237936	0.197421	-0.113063	0.544789	0.811526	3.04433e-08
hsa-miR-150-5p	turquoise	0.234455	0.204252	-0.176098	0.343326	0.365288	0.0433111
hsa-miR-18a-5p	turquoise	0.233385	0.206385	-0.0951711	0.610561	0.67824	2.75437e-05
hsa-miR-215-5p	turquoise	0.230085	0.213057	0.0270374	0.885202	0.671667	3.51859e-05
hsa-miR-548o-3p+hsa-miR-548ah-3p+hsa-miR-548av-3p	turquoise	0.227932	0.217489	-0.128916	0.48946	0.862682	4.37025e-10
hsa-miR-1244	turquoise	0.22703	0.219365	0.135516	0.467301	0.492772	0.00485686
hsa-miR-34c-3p	turquoise	-0.224025	0.225691	-0.330856	0.0690619	0.746057	1.45275e-06
hsa-miR-510-3p	turquoise	0.221219	0.231709	0.0130528	0.944439	0.67807	2.77202e-05
hsa-miR-376c-3p	turquoise	0.220394	0.233499	-0.116182	0.533677	0.685113	2.11801e-05
hsa-miR-496	turquoise	0.219835	0.234718	-0.181117	0.329525	0.614682	0.000234024
hsa-miR-29a-3p	turquoise	0.21724	0.240427	-0.130268	0.484876	0.901352	4.67333e-12
hsa-miR-361-5p	turquoise	0.214702	0.246099	-0.110714	0.553231	0.768274	4.50637e-07
hsa-miR-323b-3p	turquoise	-0.212182	0.25182	-0.47675	0.00669623	0.534133	0.00196812
hsa-miR-922	turquoise	0.211516	0.253348	-0.122223	0.512465	0.870191	2.03368e-10
hsa-miR-107	turquoise	0.211504	0.253374	-0.108994	0.559451	0.531945	0.00207038
hsa-miR-592	turquoise	0.210218	0.256339	-0.0729425	0.696568	0.744673	1.5565e-06
hsa-miR-29c-3p	turquoise	0.204525	0.269736	-0.133336	0.474559	0.804015	5.09414e-08
hsa-miR-212-3p	turquoise	-0.194789	0.293685	-0.428547	0.0161572	0.603129	0.000328971
hsa-miR-340-5p	turquoise	0.193657	0.296555	-0.0434253	0.816573	0.541572	0.00165255
hsa-miR-495-3p	turquoise	0.192815	0.2987	-0.0965284	0.605456	0.471688	0.00738857
hsa-miR-342-3p	turquoise	0.191875	0.301108	0.00100317	0.995727	0.502856	0.00393663
hsa-miR-518f-3p	turquoise	0.191097	0.30311	0.337961	0.0629568	0.35424	0.0505591
hsa-miR-10b-5p	turquoise	0.189646	0.306863	-0.172395	0.353728	0.919142	2.93835e-13
hsa-miR-125b-5p	turquoise	0.188197	0.310643	-0.0780427	0.676456	0.597531	0.000386189
hsa-miR-591	turquoise	-0.187181	0.313311	-0.304267	0.096074	0.689619	1.7761e-05
hsa-miR-1185-2-3p	turquoise	0.186603	0.314833	0.178426	0.336881	0.585567	0.000538801
hsa-miR-4488	turquoise	0.181854	0.327527	-0.158257	0.395155	0.900449	5.30121e-12
hsa-miR-486-3p	turquoise	0.17937	0.334288	-0.0891955	0.633245	0.48446	0.00574824
hsa-let-7g-5p	turquoise	0.178777	0.335917	-0.212843	0.250312	0.301513	0.0992744
hsa-miR-1248	turquoise	-0.178073	0.337854	-0.383075	0.0334098	0.817686	1.96168e-08
hsa-miR-30a-3p	turquoise	0.176697	0.341659	-0.111012	0.552157	0.531205	0.002106
hsa-miR-1185-5p	turquoise	0.176562	0.342035	-0.16006	0.389725	0.739932	1.96492e-06
hsa-miR-1260b	turquoise	0.175298	0.345559	-0.151544	0.415756	0.784139	1.80072e-07
hsa-miR-125a-5p	turquoise	0.173487	0.350642	-0.15533	0.404067	0.791818	1.12346e-07
hsa-miR-485-3p	turquoise	0.170138	0.360162	-0.184654	0.320005	0.876741	1.00286e-10
hsa-miR-885-5p	turquoise	0.169881	0.360898	-0.108911	0.559751	0.730447	3.08683e-06
hsa-miR-324-3p	turquoise	0.168271	0.365535	-0.089299	0.632849	0.692551	1.58121e-05
hsa-miR-299-3p	turquoise	0.161439	0.385597	-0.161948	0.384083	0.603201	0.000328284
hsa-miR-499a-5p	turquoise	0.159798	0.390511	-0.255852	0.164762	0.71723	5.62018e-06
hsa-let-7d-5p	turquoise	0.159518	0.391351	-0.0733243	0.695055	0.359738	0.0468406
hsa-miR-660-3p	turquoise	-0.156988	0.399004	-0.267091	0.146354	0.564948	0.000928846
hsa-miR-509-5p	turquoise	0.153581	0.409443	-0.150568	0.418802	0.806439	4.32499e-08
hsa-miR-1285-5p	turquoise	-0.153172	0.410706	-0.116335	0.533132	0.488582	0.00529012
hsa-miR-6503-3p	turquoise	-0.149732	0.42142	-0.305567	0.0945902	0.676161	2.97813e-05
hsa-miR-511-5p	turquoise	0.147792	0.42753	0.0806343	0.666318	0.545419	0.00150734
hsa-miR-128-3p	turquoise	0.145781	0.433912	-0.0874745	0.63984	0.647566	8.21998e-05
hsa-miR-25-5p	turquoise	0.145514	0.434765	-0.167847	0.366763	0.864218	3.75118e-10
hsa-miR-1973	turquoise	0.143501	0.441213	-0.224469	0.224749	0.944755	1.3862e-15
hsa-miR-3605-5p	turquoise	0.142419	0.444701	-0.224848	0.223947	0.875406	1.16203e-10
hsa-miR-140-3p	turquoise	0.139446	0.454362	0.0810331	0.664763	0.369861	0.0405657
hsa-let-7e-5p	turquoise	0.139251	0.455	-0.214703	0.246098	0.901041	4.88147e-12
hsa-miR-548ad-3p	turquoise	-0.138181	0.458506	-0.439711	0.0133179	0.547852	0.00142138
hsa-miR-2682-5p	turquoise	-0.137216	0.461681	-0.273285	0.136872	0.752264	1.06042e-06
hsa-miR-628-3p	turquoise	0.136264	0.464822	-0.122513	0.511456	0.674301	3.19205e-05
hsa-miR-1264	turquoise	0.1353	0.468016	-0.223557	0.226688	0.935446	1.24794e-14
hsa-miR-301a-5p	turquoise	-0.13375	0.473178	-0.277778	0.130279	0.621371	0.000190968
hsa-miR-1286	turquoise	-0.133283	0.474738	-0.466789	0.00811542	0.593468	0.000433066
hsa-miR-552-3p	turquoise	0.132106	0.478683	-0.224771	0.22411	0.966909	9.46788e-19
hsa-miR-422a	turquoise	-0.131938	0.479248	-0.277499	0.130682	0.769047	4.31651e-07
hsa-miR-520a-3p	turquoise	0.1302	0.485106	-0.222929	0.228029	0.977322	4.22343e-21
hsa-miR-3147	turquoise	-0.130027	0.485691	-0.413385	0.0208036	0.687833	1.9052e-05
hsa-miR-548e-5p	turquoise	-0.128306	0.491533	-0.365528	0.0431636	0.525482	0.00239989
hsa-miR-516b-5p	turquoise	0.128081	0.492301	-0.254347	0.167347	0.858982	6.26823e-10
hsa-miR-3127-5p	turquoise	-0.126248	0.498564	-0.281757	0.124639	0.786257	1.58409e-07
hsa-miR-217	turquoise	0.125784	0.500158	-0.186846	0.314193	0.906021	2.38596e-12
hsa-miR-197-3p	turquoise	0.125368	0.501587	-0.168538	0.364764	0.747521	1.34989e-06
hsa-miR-514a-3p	turquoise	-0.124069	0.506067	-0.434944	0.0144745	0.600033	0.00035961
hsa-miR-4787-5p	turquoise	-0.123722	0.507266	-0.511082	0.00330113	0.612736	0.000248067
hsa-miR-497-5p	turquoise	0.122266	0.512316	-0.28924	0.114523	0.806758	4.23199e-08
hsa-miR-145-5p	turquoise	0.121193	0.51605	-0.239109	0.195155	0.938272	6.64239e-15
hsa-miR-378d	turquoise	0.121193	0.51605	-0.239109	0.195155	0.938272	6.64239e-15
hsa-miR-381-3p	turquoise	0.121193	0.51605	-0.239109	0.195155	0.938272	6.64239e-15
hsa-miR-1915-3p	turquoise	-0.120152	0.519689	-0.286009	0.118812	0.803734	5.19121e-08
hsa-miR-28-5p	turquoise	0.120137	0.51974	-0.251323	0.172627	0.662813	4.8478e-05
hsa-miR-1206	turquoise	0.119996	0.520235	-0.240839	0.191845	0.955099	7.33391e-17
hsa-miR-299-5p	turquoise	0.11921	0.522992	-0.0408798	0.827159	0.511847	0.00324684
hsa-miR-190b	turquoise	0.119082	0.523442	-0.241365	0.190846	0.963357	4.05895e-18
hsa-miR-642a-3p	turquoise	0.11754	0.528872	-0.243598	0.186649	0.944482	1.4863e-15
hsa-miR-1304-5p	turquoise	-0.117486	0.529063	-0.124073	0.506051	0.463593	0.00862157
hsa-miR-323a-3p	turquoise	0.116422	0.532826	-0.247662	0.179177	0.955318	6.83985e-17
hsa-miR-549a	turquoise	-0.116121	0.533891	0.0893207	0.632766	-0.383898	0.0330004
hsa-miR-199b-5p	turquoise	-0.115778	0.535108	-0.286182	0.11858	0.556395	0.00115242
hsa-miR-450a-1-3p	turquoise	-0.115327	0.536713	-0.269329	0.142876	0.779115	2.42719e-07
hsa-miR-95-3p	turquoise	-0.115283	0.536867	-0.379811	0.0350743	0.426584	0.0167052
hsa-miR-337-5p	turquoise	0.113631	0.542757	-0.248247	0.178117	0.950674	2.78489e-16
hsa-miR-626	turquoise	-0.113533	0.543108	-0.290281	0.113166	0.821635	1.46719e-08
hsa-miR-450a-5p	turquoise	0.112846	0.545566	-0.182809	0.324949	0.831077	7.1124e-09
hsa-miR-4755-5p	turquoise	-0.112553	0.546616	-0.291577	0.111493	0.856973	7.59174e-10
hsa-miR-484	turquoise	0.112177	0.547968	-0.203611	0.271929	0.75273	1.03525e-06
hsa-miR-210-5p	turquoise	-0.111888	0.549006	-0.254752	0.166648	0.777829	2.6166e-07
hsa-miR-526a+hsa-miR-518c-5p+hsa-miR-518d-5p	turquoise	-0.111613	0.549993	-0.427634	0.0164102	0.399035	0.0261673
hsa-miR-335-5p	turquoise	0.111267	0.551239	-0.199519	0.281886	0.663966	4.65243e-05
hsa-miR-1296-3p	turquoise	-0.110884	0.552618	-0.319339	0.0799252	0.796341	8.43125e-08
hsa-miR-151a-5p	turquoise	0.109505	0.557598	-0.25299	0.169702	0.956722	4.34479e-17
hsa-miR-361-3p	turquoise	0.109505	0.557598	-0.25299	0.169702	0.956722	4.34479e-17
hsa-miR-487b-5p	turquoise	0.107654	0.564317	-0.286555	0.118079	0.847119	1.8664e-09
hsa-miR-372-3p	turquoise	-0.10639	0.568928	-0.294507	0.107778	0.839765	3.50911e-09
hsa-miR-128-1-5p	turquoise	-0.105762	0.571223	-0.265239	0.14928	0.447403	0.0116152
hsa-miR-607	turquoise	0.103442	0.579743	-0.319603	0.0796623	0.769909	4.11359e-07
hsa-miR-375	turquoise	0.102359	0.583739	-0.259113	0.159259	0.971348	1.20656e-19
hsa-miR-5196-3p+hsa-miR-6732-3p	turquoise	0.102216	0.584265	-0.122377	0.51193	0.659613	5.42925e-05
hsa-miR-3180-5p	turquoise	-0.101996	0.585078	-0.329616	0.0701729	0.823968	1.2317e-08
hsa-miR-3690	turquoise	-0.101996	0.585078	-0.329616	0.0701729	0.823968	1.2317e-08
hsa-miR-543	turquoise	-0.101996	0.585078	-0.329616	0.0701729	0.823968	1.2317e-08
hsa-miR-1307-3p	turquoise	-0.10119	0.588065	-0.381948	0.0339772	0.825671	1.08232e-08
hsa-miR-34c-5p	turquoise	0.10025	0.591553	-0.188651	0.309456	0.885245	3.76394e-11
hsa-miR-1261	turquoise	-0.098731	0.597211	-0.298618	0.102725	0.857896	6.9543e-10
hsa-miR-329-5p	turquoise	-0.098731	0.597211	-0.298618	0.102725	0.857896	6.9543e-10
hsa-miR-320d	turquoise	0.0982445	0.599028	-0.0626435	0.737791	0.517513	0.0028679
hsa-miR-450a-2-3p	turquoise	-0.0966804	0.604886	-0.507387	0.00357474	0.561505	0.00101381
hsa-miR-548l	turquoise	0.0960351	0.607309	-0.250722	0.173691	0.964291	2.80912e-18
hsa-miR-30c-5p	turquoise	0.0938902	0.615394	-0.185213	0.318517	0.552837	0.00125848
hsa-miR-598-3p	turquoise	0.0926687	0.620019	-0.0841107	0.65281	0.464556	0.00846642
hsa-miR-593-3p	turquoise	-0.0906495	0.627694	-0.407618	0.0228383	0.705693	9.23346e-06
hsa-miR-1203	turquoise	0.0905273	0.62816	-0.265904	0.148225	0.969495	2.95834e-19
hsa-miR-4284	turquoise	-0.0904197	0.62857	-0.302609	0.0979905	0.876117	1.07458e-10
hsa-miR-6724-5p	turquoise	-0.0904197	0.62857	-0.302609	0.0979905	0.876117	1.07458e-10
hsa-miR-23c	turquoise	-0.0903561	0.628813	-0.261644	0.15508	0.805976	4.46307e-08
hsa-miR-764	turquoise	0.0894475	0.632282	-0.311713	0.0878124	0.806439	4.32482e-08
hsa-miR-556-5p	turquoise	0.0892148	0.633171	-0.284835	0.1204	0.945869	1.03911e-15
hsa-miR-548h-5p	turquoise	0.0888462	0.634582	-0.271209	0.139999	0.983885	3.10698e-23
hsa-miR-639	turquoise	0.0884464	0.636113	-0.173573	0.350399	0.817281	2.02012e-08
hsa-miR-370-3p	turquoise	0.087448	0.639942	-0.326702	0.0728393	0.803247	5.36292e-08
hsa-miR-301b-3p	turquoise	-0.0856874	0.646718	-0.338439	0.0625613	0.600792	0.000351878
hsa-miR-567	turquoise	0.085055	0.649159	-0.253997	0.167952	0.976063	9.17264e-21
hsa-miR-219a-2-3p	turquoise	0.0844751	0.6514	0.0360912	0.847153	0.411755	0.0213632
hsa-miR-518b	turquoise	0.0844368	0.651548	-0.27602	0.132831	0.983739	3.5388e-23
hsa-miR-641	turquoise	0.0844368	0.651548	-0.27602	0.132831	0.983739	3.5388e-23
hsa-miR-363-3p	turquoise	0.0843812	0.651763	-0.308185	0.0916565	0.540296	0.0017033
hsa-miR-100-5p	turquoise	-0.0843758	0.651784	-0.379991	0.0349807	0.864318	3.71365e-10
hsa-miR-133a-3p	turquoise	0.0838641	0.653764	-0.211372	0.253677	0.901903	4.32449e-12
hsa-miR-769-3p	turquoise	-0.0828739	0.657604	-0.275414	0.133719	0.855368	8.82902e-10
hsa-miR-369-3p	turquoise	-0.0828263	0.657788	-0.265709	0.148533	0.691367	1.65747e-05
hsa-miR-770-5p	turquoise	-0.0825759	0.658761	-0.334261	0.0660812	0.868726	2.36954e-10
hsa-miR-3168	turquoise	0.0817346	0.662031	-0.220078	0.234186	0.900344	5.3797e-12
hsa-miR-3613-5p	turquoise	-0.0814628	0.663089	-0.30639	0.0936611	0.894133	1.24059e-11
hsa-miR-513c-5p	turquoise	-0.0814628	0.663089	-0.30639	0.0936611	0.894133	1.24059e-11
hsa-miR-617	turquoise	-0.0814628	0.663089	-0.30639	0.0936611	0.894133	1.24059e-11
hsa-miR-210-3p	turquoise	-0.081438	0.663186	-0.346962	0.0558374	0.803864	5.14607e-08
hsa-miR-6721-5p	turquoise	-0.0806583	0.666224	-0.299761	0.101351	0.590428	0.000471351
hsa-miR-133a-5p	turquoise	0.0794051	0.671119	-0.255608	0.16518	0.658192	5.70681e-05
hsa-miR-4707-5p	turquoise	0.079304	0.671515	-0.293172	0.109458	0.868948	2.31555e-10
hsa-miR-4647	turquoise	-0.0783377	0.675299	-0.274835	0.134571	0.849937	1.45246e-09
hsa-miR-103a-3p	turquoise	-0.0781611	0.675991	-0.465416	0.00832974	0.798344	7.40756e-08
hsa-miR-620	turquoise	0.0780508	0.676424	-0.244419	0.185122	0.921053	2.10343e-13
hsa-miR-3613-3p	turquoise	0.0774549	0.678763	-0.216162	0.242826	0.831551	6.85025e-09
hsa-miR-582-5p	turquoise	0.0762431	0.683528	-0.269174	0.143114	0.88306	4.87691e-11
hsa-miR-296-5p	turquoise	-0.0761316	0.683967	-0.27694	0.131491	0.852553	1.14566e-09
hsa-miR-584-3p	turquoise	-0.0755389	0.686303	-0.382049	0.0339259	0.672267	3.44162e-05
hsa-miR-1255a	turquoise	-0.0751933	0.687666	-0.473476	0.00713738	0.603343	0.000326942
hsa-miR-890	turquoise	0.0751754	0.687737	-0.284139	0.121349	0.988334	2.95258e-25
hsa-miR-301b-5p	turquoise	0.0741779	0.691677	-0.241337	0.190901	0.883457	4.65427e-11
hsa-miR-325	turquoise	0.0741184	0.691912	-0.282765	0.123238	0.98398	2.85288e-23
hsa-miR-1268b	turquoise	-0.0740821	0.692056	-0.333904	0.0663883	0.741718	1.80083e-06
hsa-miR-132-3p	turquoise	-0.0740273	0.692273	-0.226155	0.221194	0.643895	9.29425e-05
hsa-miR-187-3p	turquoise	-0.0718866	0.700758	-0.309859	0.0898172	0.911618	1.01623e-12
hsa-miR-2113	turquoise	-0.0718866	0.700758	-0.309859	0.0898172	0.911618	1.01623e-12
hsa-miR-383-5p	turquoise	-0.0718866	0.700758	-0.309859	0.0898172	0.911618	1.01623e-12
hsa-miR-517c-3p+hsa-miR-519a-3p	turquoise	-0.0718866	0.700758	-0.309859	0.0898172	0.911618	1.01623e-12
hsa-miR-1255b-5p	turquoise	-0.0718414	0.700938	-0.321118	0.0781668	0.867468	2.69816e-10
hsa-miR-382-3p	turquoise	-0.0718224	0.701013	-0.0751732	0.687746	0.543534	0.00157702
hsa-miR-378g	turquoise	-0.0714059	0.702668	-0.536234	0.00187408	0.702406	1.05916e-05
hsa-miR-513a-5p	turquoise	-0.0708358	0.704936	-0.352882	0.0515131	0.857449	7.25657e-10
hsa-miR-664a-3p	turquoise	0.0707246	0.705379	-0.175766	0.344252	0.777493	2.66842e-07
hsa-miR-933	turquoise	0.0698014	0.709057	-0.179005	0.33529	0.789984	1.25966e-07
hsa-miR-29b-3p	turquoise	0.0686262	0.713749	-0.218055	0.238623	0.687132	1.95812e-05
hsa-miR-604	turquoise	0.0680893	0.715896	-0.288434	0.115582	0.987763	5.88118e-25
hsa-miR-512-5p	turquoise	-0.0679094	0.716616	-0.307046	0.0929245	0.861964	4.69087e-10
hsa-miR-767-5p	turquoise	0.0669052	0.720639	-0.283931	0.121634	0.985725	5.41821e-24
hsa-miR-127-3p	turquoise	0.0657433	0.725302	-0.291994	0.110958	0.991799	1.82199e-27
hsa-miR-3202	turquoise	0.0657433	0.725302	-0.291994	0.110958	0.991799	1.82199e-27
hsa-miR-193a-5p+hsa-miR-193b-5p	turquoise	0.065656	0.725653	-0.280617	0.126236	0.988428	2.62886e-25
hsa-miR-566	turquoise	0.065656	0.725653	-0.280617	0.126236	0.988428	2.62886e-25
hsa-miR-125a-3p	turquoise	-0.0655434	0.726105	-0.278074	0.129853	0.880058	6.903e-11
hsa-miR-410-3p	turquoise	0.0654174	0.726612	-0.280635	0.12621	0.989125	1.07232e-25
hsa-miR-664b-3p	turquoise	0.0654174	0.726612	-0.280635	0.12621	0.989125	1.07232e-25
hsa-miR-23b-3p	turquoise	0.0633129	0.735088	-0.173725	0.34997	0.819991	1.65715e-08
hsa-miR-498	turquoise	0.0630537	0.736134	-0.159127	0.39253	0.487006	0.00546138
hsa-miR-378i	turquoise	0.0629651	0.736492	-0.399622	0.0259274	0.648122	8.06713e-05
hsa-miR-214-3p	turquoise	0.0622601	0.73934	-0.296594	0.105189	0.932511	2.33304e-14
hsa-miR-3614-5p	turquoise	-0.0617287	0.741489	-0.383194	0.0333506	0.90998	1.31206e-12
hsa-miR-1197	turquoise	0.0616342	0.741871	-0.268408	0.1443	0.909367	1.44195e-12
hsa-miR-1281	turquoise	0.0596691	0.749836	-0.288197	0.115895	0.991219	4.88773e-27
hsa-miR-656-3p	turquoise	0.0592913	0.75137	0.40397	0.0242079	-0.508193	0.00351342
hsa-miR-135b-5p	turquoise	0.05835	0.755197	-0.289573	0.114087	0.99201	1.24949e-27
hsa-miR-192-5p	turquoise	-0.0579155	0.756965	-0.214905	0.245643	0.773184	3.41921e-07
hsa-miR-208b-3p	turquoise	-0.0570503	0.76049	-0.3332	0.0669987	0.743056	1.6862e-06
hsa-miR-875-3p	turquoise	0.0562885	0.763597	-0.299459	0.101713	0.994074	1.66316e-29
hsa-miR-1200	turquoise	-0.0549427	0.769095	-0.279362	0.128011	0.716022	5.92666e-06
hsa-miR-1226-3p	turquoise	0.0549246	0.769169	-0.251721	0.171925	0.930268	3.69386e-14
hsa-miR-573	turquoise	0.0544915	0.770941	-0.101059	0.588549	0.696008	1.37634e-05
hsa-miR-4431	turquoise	-0.0541687	0.772262	-0.287618	0.116661	0.908768	1.58012e-12
hsa-miR-4454+hsa-miR-7975	turquoise	0.0538671	0.773497	0.026693	0.886655	0.445035	0.0121188
hsa-miR-939-5p	turquoise	0.0538606	0.773524	-0.444061	0.0123312	0.650548	7.43022e-05
hsa-miR-147b	turquoise	-0.0518678	0.781698	-0.21529	0.244777	0.824627	1.17178e-08
hsa-miR-2053	turquoise	-0.0517843	0.782041	-0.235086	0.203002	0.830003	7.74015e-09
hsa-miR-1272	turquoise	-0.0516651	0.782531	-0.507112	0.00359586	0.506778	0.00362162
hsa-miR-3180-3p	turquoise	-0.0506126	0.786859	-0.21823	0.238238	0.804865	4.81125e-08
hsa-miR-1262	turquoise	0.0505267	0.787212	-0.145834	0.433745	0.817293	2.01843e-08
hsa-miR-433-3p	turquoise	-0.0499274	0.78968	-0.415379	0.020136	0.764288	5.61104e-07
hsa-miR-665	turquoise	-0.0497083	0.790582	-0.267524	0.145676	0.75768	7.99672e-07
hsa-miR-660-5p	turquoise	-0.0492748	0.792369	-0.10488	0.574455	0.448679	0.0113512
hsa-miR-504-5p	turquoise	-0.0492552	0.79245	-0.290791	0.112505	0.821775	1.45194e-08
hsa-miR-1268a	turquoise	-0.0480026	0.797618	-0.13317	0.475116	0.612672	0.000248546
hsa-miR-600	turquoise	-0.0472432	0.800755	-0.210596	0.255465	0.644503	9.10821e-05
hsa-miR-363-5p	turquoise	0.0468876	0.802225	-0.088318	0.636605	0.847129	1.86478e-09
hsa-miR-608	turquoise	0.0465912	0.803451	-0.306699	0.0933128	0.995189	8.14868e-31
hsa-miR-624-3p	turquoise	0.0465912	0.803451	-0.306699	0.0933128	0.995189	8.14868e-31
hsa-miR-612	turquoise	0.0458629	0.806465	-0.350405	0.053289	0.384476	0.0327153
hsa-miR-575	turquoise	0.045436	0.808233	-0.262768	0.153249	0.937893	7.24115e-15
hsa-miR-508-5p	turquoise	0.0421855	0.821725	-0.183734	0.322465	0.774893	3.10094e-07
hsa-miR-615-3p	turquoise	-0.0402865	0.829631	-0.244186	0.185555	0.705874	9.16352e-06
hsa-miR-27a-3p	turquoise	0.0402685	0.829706	-0.310964	0.0886177	0.99524	6.99019e-31
hsa-miR-449a	turquoise	0.0402685	0.829706	-0.310964	0.0886177	0.99524	6.99019e-31
hsa-miR-346	turquoise	0.040008	0.830792	-0.309217	0.0905186	0.994816	2.39963e-30
hsa-miR-1-3p	turquoise	0.0396953	0.832095	-0.311597	0.0879374	0.995245	6.8834e-31
hsa-miR-101-3p	turquoise	0.0396953	0.832095	-0.311597	0.0879374	0.995245	6.8834e-31
hsa-miR-1178-3p	turquoise	0.0396953	0.832095	-0.311597	0.0879374	0.995245	6.8834e-31
hsa-miR-1180-3p	turquoise	0.0396953	0.832095	-0.311597	0.0879374	0.995245	6.8834e-31
hsa-miR-1185-1-3p	turquoise	0.0396953	0.832095	-0.311597	0.0879374	0.995245	6.8834e-31
hsa-miR-1193	turquoise	0.0396953	0.832095	-0.311597	0.0879374	0.995245	6.8834e-31
hsa-miR-1202	turquoise	0.0396953	0.832095	-0.311597	0.0879374	0.995245	6.8834e-31
hsa-miR-1204	turquoise	0.0396953	0.832095	-0.311597	0.0879374	0.995245	6.8834e-31
hsa-miR-1205	turquoise	0.0396953	0.832095	-0.311597	0.0879374	0.995245	6.8834e-31
hsa-miR-1224-3p	turquoise	0.0396953	0.832095	-0.311597	0.0879374	0.995245	6.8834e-31
hsa-miR-1224-5p	turquoise	0.0396953	0.832095	-0.311597	0.0879374	0.995245	6.8834e-31
hsa-miR-1233-3p	turquoise	0.0396953	0.832095	-0.311597	0.0879374	0.995245	6.8834e-31
hsa-miR-1234-3p	turquoise	0.0396953	0.832095	-0.311597	0.0879374	0.995245	6.8834e-31
hsa-miR-1236-3p	turquoise	0.0396953	0.832095	-0.311597	0.0879374	0.995245	6.8834e-31
hsa-miR-124-3p	turquoise	0.0396953	0.832095	-0.311597	0.0879374	0.995245	6.8834e-31
hsa-miR-1245a	turquoise	0.0396953	0.832095	-0.311597	0.0879374	0.995245	6.8834e-31
hsa-miR-1245b-3p	turquoise	0.0396953	0.832095	-0.311597	0.0879374	0.995245	6.8834e-31
hsa-miR-1247-5p	turquoise	0.0396953	0.832095	-0.311597	0.0879374	0.995245	6.8834e-31
hsa-miR-1249-5p	turquoise	0.0396953	0.832095	-0.311597	0.0879374	0.995245	6.8834e-31
hsa-miR-1250-5p	turquoise	0.0396953	0.832095	-0.311597	0.0879374	0.995245	6.8834e-31
hsa-miR-1254	turquoise	0.0396953	0.832095	-0.311597	0.0879374	0.995245	6.8834e-31
hsa-miR-1258	turquoise	0.0396953	0.832095	-0.311597	0.0879374	0.995245	6.8834e-31
hsa-miR-1260a	turquoise	0.0396953	0.832095	-0.311597	0.0879374	0.995245	6.8834e-31
hsa-miR-1266-5p	turquoise	0.0396953	0.832095	-0.311597	0.0879374	0.995245	6.8834e-31
hsa-miR-1269a	turquoise	0.0396953	0.832095	-0.311597	0.0879374	0.995245	6.8834e-31
hsa-miR-1269b	turquoise	0.0396953	0.832095	-0.311597	0.0879374	0.995245	6.8834e-31
hsa-miR-127-5p	turquoise	0.0396953	0.832095	-0.311597	0.0879374	0.995245	6.8834e-31
hsa-miR-1271-3p	turquoise	0.0396953	0.832095	-0.311597	0.0879374	0.995245	6.8834e-31
hsa-miR-1271-5p	turquoise	0.0396953	0.832095	-0.311597	0.0879374	0.995245	6.8834e-31
hsa-miR-1273c	turquoise	0.0396953	0.832095	-0.311597	0.0879374	0.995245	6.8834e-31
hsa-miR-1275	turquoise	0.0396953	0.832095	-0.311597	0.0879374	0.995245	6.8834e-31
hsa-miR-1277-3p	turquoise	0.0396953	0.832095	-0.311597	0.0879374	0.995245	6.8834e-31
hsa-miR-1278	turquoise	0.0396953	0.832095	-0.311597	0.0879374	0.995245	6.8834e-31
hsa-miR-128-2-5p	turquoise	0.0396953	0.832095	-0.311597	0.0879374	0.995245	6.8834e-31
hsa-miR-1285-3p	turquoise	0.0396953	0.832095	-0.311597	0.0879374	0.995245	6.8834e-31
hsa-miR-1287-5p	turquoise	0.0396953	0.832095	-0.311597	0.0879374	0.995245	6.8834e-31
hsa-miR-1288-3p	turquoise	0.0396953	0.832095	-0.311597	0.0879374	0.995245	6.8834e-31
hsa-miR-1289	turquoise	0.0396953	0.832095	-0.311597	0.0879374	0.995245	6.8834e-31
hsa-miR-129-5p	turquoise	0.0396953	0.832095	-0.311597	0.0879374	0.995245	6.8834e-31
hsa-miR-1291	turquoise	0.0396953	0.832095	-0.311597	0.0879374	0.995245	6.8834e-31
hsa-miR-1296-5p	turquoise	0.0396953	0.832095	-0.311597	0.0879374	0.995245	6.8834e-31
hsa-miR-1298-5p	turquoise	0.0396953	0.832095	-0.311597	0.0879374	0.995245	6.8834e-31
hsa-miR-1301-3p	turquoise	0.0396953	0.832095	-0.311597	0.0879374	0.995245	6.8834e-31
hsa-miR-1302	turquoise	0.0396953	0.832095	-0.311597	0.0879374	0.995245	6.8834e-31
hsa-miR-1303	turquoise	0.0396953	0.832095	-0.311597	0.0879374	0.995245	6.8834e-31
hsa-miR-1304-3p	turquoise	0.0396953	0.832095	-0.311597	0.0879374	0.995245	6.8834e-31
hsa-miR-1306-3p	turquoise	0.0396953	0.832095	-0.311597	0.0879374	0.995245	6.8834e-31
hsa-miR-1306-5p	turquoise	0.0396953	0.832095	-0.311597	0.0879374	0.995245	6.8834e-31
hsa-miR-1307-5p	turquoise	0.0396953	0.832095	-0.311597	0.0879374	0.995245	6.8834e-31
hsa-miR-130b-3p	turquoise	0.0396953	0.832095	-0.311597	0.0879374	0.995245	6.8834e-31
hsa-miR-133b	turquoise	0.0396953	0.832095	-0.311597	0.0879374	0.995245	6.8834e-31
hsa-miR-134-3p	turquoise	0.0396953	0.832095	-0.311597	0.0879374	0.995245	6.8834e-31
hsa-miR-134-5p+hsa-miR-6728-5p	turquoise	0.0396953	0.832095	-0.311597	0.0879374	0.995245	6.8834e-31
hsa-miR-135a-5p	turquoise	0.0396953	0.832095	-0.311597	0.0879374	0.995245	6.8834e-31
hsa-miR-136-5p	turquoise	0.0396953	0.832095	-0.311597	0.0879374	0.995245	6.8834e-31
hsa-miR-138-5p	turquoise	0.0396953	0.832095	-0.311597	0.0879374	0.995245	6.8834e-31
hsa-miR-139-3p	turquoise	0.0396953	0.832095	-0.311597	0.0879374	0.995245	6.8834e-31
hsa-miR-139-5p	turquoise	0.0396953	0.832095	-0.311597	0.0879374	0.995245	6.8834e-31
hsa-miR-140-5p	turquoise	0.0396953	0.832095	-0.311597	0.0879374	0.995245	6.8834e-31
hsa-miR-142-5p	turquoise	0.0396953	0.832095	-0.311597	0.0879374	0.995245	6.8834e-31
hsa-miR-1469	turquoise	0.0396953	0.832095	-0.311597	0.0879374	0.995245	6.8834e-31
hsa-miR-146b-3p	turquoise	0.0396953	0.832095	-0.311597	0.0879374	0.995245	6.8834e-31
hsa-miR-147a	turquoise	0.0396953	0.832095	-0.311597	0.0879374	0.995245	6.8834e-31
hsa-miR-149-5p	turquoise	0.0396953	0.832095	-0.311597	0.0879374	0.995245	6.8834e-31
hsa-miR-151b	turquoise	0.0396953	0.832095	-0.311597	0.0879374	0.995245	6.8834e-31
hsa-miR-152-3p	turquoise	0.0396953	0.832095	-0.311597	0.0879374	0.995245	6.8834e-31
hsa-miR-152-5p	turquoise	0.0396953	0.832095	-0.311597	0.0879374	0.995245	6.8834e-31
hsa-miR-153-3p	turquoise	0.0396953	0.832095	-0.311597	0.0879374	0.995245	6.8834e-31
hsa-miR-154-5p	turquoise	0.0396953	0.832095	-0.311597	0.0879374	0.995245	6.8834e-31
hsa-miR-181b-2-3p	turquoise	0.0396953	0.832095	-0.311597	0.0879374	0.995245	6.8834e-31
hsa-miR-181b-5p+hsa-miR-181d-5p	turquoise	0.0396953	0.832095	-0.311597	0.0879374	0.995245	6.8834e-31
hsa-miR-181c-5p	turquoise	0.0396953	0.832095	-0.311597	0.0879374	0.995245	6.8834e-31
hsa-miR-182-5p	turquoise	0.0396953	0.832095	-0.311597	0.0879374	0.995245	6.8834e-31
hsa-miR-184	turquoise	0.0396953	0.832095	-0.311597	0.0879374	0.995245	6.8834e-31
hsa-miR-188-3p	turquoise	0.0396953	0.832095	-0.311597	0.0879374	0.995245	6.8834e-31
hsa-miR-18b-5p	turquoise	0.0396953	0.832095	-0.311597	0.0879374	0.995245	6.8834e-31
hsa-miR-1908-3p	turquoise	0.0396953	0.832095	-0.311597	0.0879374	0.995245	6.8834e-31
hsa-miR-1908-5p	turquoise	0.0396953	0.832095	-0.311597	0.0879374	0.995245	6.8834e-31
hsa-miR-1909-3p	turquoise	0.0396953	0.832095	-0.311597	0.0879374	0.995245	6.8834e-31
hsa-miR-190a-3p	turquoise	0.0396953	0.832095	-0.311597	0.0879374	0.995245	6.8834e-31
hsa-miR-1910-3p	turquoise	0.0396953	0.832095	-0.311597	0.0879374	0.995245	6.8834e-31
hsa-miR-193a-3p	turquoise	0.0396953	0.832095	-0.311597	0.0879374	0.995245	6.8834e-31
hsa-miR-193b-3p	turquoise	0.0396953	0.832095	-0.311597	0.0879374	0.995245	6.8834e-31
hsa-miR-194-5p	turquoise	0.0396953	0.832095	-0.311597	0.0879374	0.995245	6.8834e-31
hsa-miR-196a-3p	turquoise	0.0396953	0.832095	-0.311597	0.0879374	0.995245	6.8834e-31
hsa-miR-196b-5p	turquoise	0.0396953	0.832095	-0.311597	0.0879374	0.995245	6.8834e-31
hsa-miR-1976	turquoise	0.0396953	0.832095	-0.311597	0.0879374	0.995245	6.8834e-31
hsa-miR-198	turquoise	0.0396953	0.832095	-0.311597	0.0879374	0.995245	6.8834e-31
hsa-miR-200a-3p	turquoise	0.0396953	0.832095	-0.311597	0.0879374	0.995245	6.8834e-31
hsa-miR-200b-3p	turquoise	0.0396953	0.832095	-0.311597	0.0879374	0.995245	6.8834e-31
hsa-miR-200c-3p	turquoise	0.0396953	0.832095	-0.311597	0.0879374	0.995245	6.8834e-31
hsa-miR-202-3p	turquoise	0.0396953	0.832095	-0.311597	0.0879374	0.995245	6.8834e-31
hsa-miR-204-5p	turquoise	0.0396953	0.832095	-0.311597	0.0879374	0.995245	6.8834e-31
hsa-miR-205-5p	turquoise	0.0396953	0.832095	-0.311597	0.0879374	0.995245	6.8834e-31
hsa-miR-208b-5p	turquoise	0.0396953	0.832095	-0.311597	0.0879374	0.995245	6.8834e-31
hsa-miR-211-3p	turquoise	0.0396953	0.832095	-0.311597	0.0879374	0.995245	6.8834e-31
hsa-miR-211-5p	turquoise	0.0396953	0.832095	-0.311597	0.0879374	0.995245	6.8834e-31
hsa-miR-2110	turquoise	0.0396953	0.832095	-0.311597	0.0879374	0.995245	6.8834e-31
hsa-miR-219a-1-3p	turquoise	0.0396953	0.832095	-0.311597	0.0879374	0.995245	6.8834e-31
hsa-miR-221-5p	turquoise	0.0396953	0.832095	-0.311597	0.0879374	0.995245	6.8834e-31
hsa-miR-224-5p	turquoise	0.0396953	0.832095	-0.311597	0.0879374	0.995245	6.8834e-31
hsa-miR-2278	turquoise	0.0396953	0.832095	-0.311597	0.0879374	0.995245	6.8834e-31
hsa-miR-296-3p	turquoise	0.0396953	0.832095	-0.311597	0.0879374	0.995245	6.8834e-31
hsa-miR-297	turquoise	0.0396953	0.832095	-0.311597	0.0879374	0.995245	6.8834e-31
hsa-miR-298	turquoise	0.0396953	0.832095	-0.311597	0.0879374	0.995245	6.8834e-31
hsa-miR-300	turquoise	0.0396953	0.832095	-0.311597	0.0879374	0.995245	6.8834e-31
hsa-miR-302e	turquoise	0.0396953	0.832095	-0.311597	0.0879374	0.995245	6.8834e-31
hsa-miR-3065-3p	turquoise	0.0396953	0.832095	-0.311597	0.0879374	0.995245	6.8834e-31
hsa-miR-3065-5p	turquoise	0.0396953	0.832095	-0.311597	0.0879374	0.995245	6.8834e-31
hsa-miR-31-5p	turquoise	0.0396953	0.832095	-0.311597	0.0879374	0.995245	6.8834e-31
hsa-miR-3130-3p	turquoise	0.0396953	0.832095	-0.311597	0.0879374	0.995245	6.8834e-31
hsa-miR-3131	turquoise	0.0396953	0.832095	-0.311597	0.0879374	0.995245	6.8834e-31
hsa-miR-3140-3p	turquoise	0.0396953	0.832095	-0.311597	0.0879374	0.995245	6.8834e-31
hsa-miR-3140-5p	turquoise	0.0396953	0.832095	-0.311597	0.0879374	0.995245	6.8834e-31
hsa-miR-3150b-3p	turquoise	0.0396953	0.832095	-0.311597	0.0879374	0.995245	6.8834e-31
hsa-miR-3151-5p	turquoise	0.0396953	0.832095	-0.311597	0.0879374	0.995245	6.8834e-31
hsa-miR-3158-3p	turquoise	0.0396953	0.832095	-0.311597	0.0879374	0.995245	6.8834e-31
hsa-miR-3164	turquoise	0.0396953	0.832095	-0.311597	0.0879374	0.995245	6.8834e-31
hsa-miR-3179	turquoise	0.0396953	0.832095	-0.311597	0.0879374	0.995245	6.8834e-31
hsa-miR-3182	turquoise	0.0396953	0.832095	-0.311597	0.0879374	0.995245	6.8834e-31
hsa-miR-3185	turquoise	0.0396953	0.832095	-0.311597	0.0879374	0.995245	6.8834e-31
hsa-miR-3190-3p	turquoise	0.0396953	0.832095	-0.311597	0.0879374	0.995245	6.8834e-31
hsa-miR-3192-5p	turquoise	0.0396953	0.832095	-0.311597	0.0879374	0.995245	6.8834e-31
hsa-miR-3195	turquoise	0.0396953	0.832095	-0.311597	0.0879374	0.995245	6.8834e-31
hsa-miR-3196	turquoise	0.0396953	0.832095	-0.311597	0.0879374	0.995245	6.8834e-31
hsa-miR-320a	turquoise	0.0396953	0.832095	-0.311597	0.0879374	0.995245	6.8834e-31
hsa-miR-320b	turquoise	0.0396953	0.832095	-0.311597	0.0879374	0.995245	6.8834e-31
hsa-miR-320c	turquoise	0.0396953	0.832095	-0.311597	0.0879374	0.995245	6.8834e-31
hsa-miR-323a-5p	turquoise	0.0396953	0.832095	-0.311597	0.0879374	0.995245	6.8834e-31
hsa-miR-323b-5p	turquoise	0.0396953	0.832095	-0.311597	0.0879374	0.995245	6.8834e-31
hsa-miR-324-5p	turquoise	0.0396953	0.832095	-0.311597	0.0879374	0.995245	6.8834e-31
hsa-miR-326	turquoise	0.0396953	0.832095	-0.311597	0.0879374	0.995245	6.8834e-31
hsa-miR-328-3p	turquoise	0.0396953	0.832095	-0.311597	0.0879374	0.995245	6.8834e-31
hsa-miR-328-5p	turquoise	0.0396953	0.832095	-0.311597	0.0879374	0.995245	6.8834e-31
hsa-miR-329-3p	turquoise	0.0396953	0.832095	-0.311597	0.0879374	0.995245	6.8834e-31
hsa-miR-330-3p	turquoise	0.0396953	0.832095	-0.311597	0.0879374	0.995245	6.8834e-31
hsa-miR-330-5p	turquoise	0.0396953	0.832095	-0.311597	0.0879374	0.995245	6.8834e-31
hsa-miR-331-3p	turquoise	0.0396953	0.832095	-0.311597	0.0879374	0.995245	6.8834e-31
hsa-miR-331-5p	turquoise	0.0396953	0.832095	-0.311597	0.0879374	0.995245	6.8834e-31
hsa-miR-338-5p	turquoise	0.0396953	0.832095	-0.311597	0.0879374	0.995245	6.8834e-31
hsa-miR-339-3p	turquoise	0.0396953	0.832095	-0.311597	0.0879374	0.995245	6.8834e-31
hsa-miR-339-5p	turquoise	0.0396953	0.832095	-0.311597	0.0879374	0.995245	6.8834e-31
hsa-miR-33a-5p	turquoise	0.0396953	0.832095	-0.311597	0.0879374	0.995245	6.8834e-31
hsa-miR-342-5p	turquoise	0.0396953	0.832095	-0.311597	0.0879374	0.995245	6.8834e-31
hsa-miR-345-3p	turquoise	0.0396953	0.832095	-0.311597	0.0879374	0.995245	6.8834e-31
hsa-miR-345-5p	turquoise	0.0396953	0.832095	-0.311597	0.0879374	0.995245	6.8834e-31
hsa-miR-34b-3p	turquoise	0.0396953	0.832095	-0.311597	0.0879374	0.995245	6.8834e-31
hsa-miR-3605-3p	turquoise	0.0396953	0.832095	-0.311597	0.0879374	0.995245	6.8834e-31
hsa-miR-3615	turquoise	0.0396953	0.832095	-0.311597	0.0879374	0.995245	6.8834e-31
hsa-miR-362-3p	turquoise	0.0396953	0.832095	-0.311597	0.0879374	0.995245	6.8834e-31
hsa-miR-362-5p	turquoise	0.0396953	0.832095	-0.311597	0.0879374	0.995245	6.8834e-31
hsa-miR-365b-5p	turquoise	0.0396953	0.832095	-0.311597	0.0879374	0.995245	6.8834e-31
hsa-miR-369-5p	turquoise	0.0396953	0.832095	-0.311597	0.0879374	0.995245	6.8834e-31
hsa-miR-370-5p	turquoise	0.0396953	0.832095	-0.311597	0.0879374	0.995245	6.8834e-31
hsa-miR-371b-5p	turquoise	0.0396953	0.832095	-0.311597	0.0879374	0.995245	6.8834e-31
hsa-miR-373-3p	turquoise	0.0396953	0.832095	-0.311597	0.0879374	0.995245	6.8834e-31
hsa-miR-374a-3p	turquoise	0.0396953	0.832095	-0.311597	0.0879374	0.995245	6.8834e-31
hsa-miR-374c-5p	turquoise	0.0396953	0.832095	-0.311597	0.0879374	0.995245	6.8834e-31
hsa-miR-376b-3p	turquoise	0.0396953	0.832095	-0.311597	0.0879374	0.995245	6.8834e-31
hsa-miR-376c-5p	turquoise	0.0396953	0.832095	-0.311597	0.0879374	0.995245	6.8834e-31
hsa-miR-377-3p	turquoise	0.0396953	0.832095	-0.311597	0.0879374	0.995245	6.8834e-31
hsa-miR-378b	turquoise	0.0396953	0.832095	-0.311597	0.0879374	0.995245	6.8834e-31
hsa-miR-378c	turquoise	0.0396953	0.832095	-0.311597	0.0879374	0.995245	6.8834e-31
hsa-miR-380-3p	turquoise	0.0396953	0.832095	-0.311597	0.0879374	0.995245	6.8834e-31
hsa-miR-382-5p	turquoise	0.0396953	0.832095	-0.311597	0.0879374	0.995245	6.8834e-31
hsa-miR-384	turquoise	0.0396953	0.832095	-0.311597	0.0879374	0.995245	6.8834e-31
hsa-miR-3916	turquoise	0.0396953	0.832095	-0.311597	0.0879374	0.995245	6.8834e-31
hsa-miR-3918	turquoise	0.0396953	0.832095	-0.311597	0.0879374	0.995245	6.8834e-31
hsa-miR-3928-3p	turquoise	0.0396953	0.832095	-0.311597	0.0879374	0.995245	6.8834e-31
hsa-miR-3934-5p	turquoise	0.0396953	0.832095	-0.311597	0.0879374	0.995245	6.8834e-31
hsa-miR-409-3p	turquoise	0.0396953	0.832095	-0.311597	0.0879374	0.995245	6.8834e-31
hsa-miR-409-5p	turquoise	0.0396953	0.832095	-0.311597	0.0879374	0.995245	6.8834e-31
hsa-miR-412-3p	turquoise	0.0396953	0.832095	-0.311597	0.0879374	0.995245	6.8834e-31
hsa-miR-429	turquoise	0.0396953	0.832095	-0.311597	0.0879374	0.995245	6.8834e-31
hsa-miR-431-5p	turquoise	0.0396953	0.832095	-0.311597	0.0879374	0.995245	6.8834e-31
hsa-miR-432-5p	turquoise	0.0396953	0.832095	-0.311597	0.0879374	0.995245	6.8834e-31
hsa-miR-4425	turquoise	0.0396953	0.832095	-0.311597	0.0879374	0.995245	6.8834e-31
hsa-miR-4435	turquoise	0.0396953	0.832095	-0.311597	0.0879374	0.995245	6.8834e-31
hsa-miR-4448	turquoise	0.0396953	0.832095	-0.311597	0.0879374	0.995245	6.8834e-31
hsa-miR-4458	turquoise	0.0396953	0.832095	-0.311597	0.0879374	0.995245	6.8834e-31
hsa-miR-4485-3p	turquoise	0.0396953	0.832095	-0.311597	0.0879374	0.995245	6.8834e-31
hsa-miR-449b-5p	turquoise	0.0396953	0.832095	-0.311597	0.0879374	0.995245	6.8834e-31
hsa-miR-449c-5p	turquoise	0.0396953	0.832095	-0.311597	0.0879374	0.995245	6.8834e-31
hsa-miR-450b-3p	turquoise	0.0396953	0.832095	-0.311597	0.0879374	0.995245	6.8834e-31
hsa-miR-452-5p	turquoise	0.0396953	0.832095	-0.311597	0.0879374	0.995245	6.8834e-31
hsa-miR-4524a-5p	turquoise	0.0396953	0.832095	-0.311597	0.0879374	0.995245	6.8834e-31
hsa-miR-4532	turquoise	0.0396953	0.832095	-0.311597	0.0879374	0.995245	6.8834e-31
hsa-miR-455-3p	turquoise	0.0396953	0.832095	-0.311597	0.0879374	0.995245	6.8834e-31
hsa-miR-455-5p	turquoise	0.0396953	0.832095	-0.311597	0.0879374	0.995245	6.8834e-31
hsa-miR-4707-3p	turquoise	0.0396953	0.832095	-0.311597	0.0879374	0.995245	6.8834e-31
hsa-miR-4741	turquoise	0.0396953	0.832095	-0.311597	0.0879374	0.995245	6.8834e-31
hsa-miR-4787-3p	turquoise	0.0396953	0.832095	-0.311597	0.0879374	0.995245	6.8834e-31
hsa-miR-4792	turquoise	0.0396953	0.832095	-0.311597	0.0879374	0.995245	6.8834e-31
hsa-miR-483-5p	turquoise	0.0396953	0.832095	-0.311597	0.0879374	0.995245	6.8834e-31
hsa-miR-485-5p	turquoise	0.0396953	0.832095	-0.311597	0.0879374	0.995245	6.8834e-31
hsa-miR-488-3p	turquoise	0.0396953	0.832095	-0.311597	0.0879374	0.995245	6.8834e-31
hsa-miR-489-3p	turquoise	0.0396953	0.832095	-0.311597	0.0879374	0.995245	6.8834e-31
hsa-miR-490-3p	turquoise	0.0396953	0.832095	-0.311597	0.0879374	0.995245	6.8834e-31
hsa-miR-490-5p	turquoise	0.0396953	0.832095	-0.311597	0.0879374	0.995245	6.8834e-31
hsa-miR-492	turquoise	0.0396953	0.832095	-0.311597	0.0879374	0.995245	6.8834e-31
hsa-miR-493-3p	turquoise	0.0396953	0.832095	-0.311597	0.0879374	0.995245	6.8834e-31
hsa-miR-494-3p	turquoise	0.0396953	0.832095	-0.311597	0.0879374	0.995245	6.8834e-31
hsa-miR-494-5p	turquoise	0.0396953	0.832095	-0.311597	0.0879374	0.995245	6.8834e-31
hsa-miR-499b-5p	turquoise	0.0396953	0.832095	-0.311597	0.0879374	0.995245	6.8834e-31
hsa-miR-5001-3p	turquoise	0.0396953	0.832095	-0.311597	0.0879374	0.995245	6.8834e-31
hsa-miR-5001-5p	turquoise	0.0396953	0.832095	-0.311597	0.0879374	0.995245	6.8834e-31
hsa-miR-500a-5p+hsa-miR-501-5p	turquoise	0.0396953	0.832095	-0.311597	0.0879374	0.995245	6.8834e-31
hsa-miR-501-3p	turquoise	0.0396953	0.832095	-0.311597	0.0879374	0.995245	6.8834e-31
hsa-miR-5010-5p	turquoise	0.0396953	0.832095	-0.311597	0.0879374	0.995245	6.8834e-31
hsa-miR-502-3p	turquoise	0.0396953	0.832095	-0.311597	0.0879374	0.995245	6.8834e-31
hsa-miR-503-3p	turquoise	0.0396953	0.832095	-0.311597	0.0879374	0.995245	6.8834e-31
hsa-miR-505-3p	turquoise	0.0396953	0.832095	-0.311597	0.0879374	0.995245	6.8834e-31
hsa-miR-507	turquoise	0.0396953	0.832095	-0.311597	0.0879374	0.995245	6.8834e-31
hsa-miR-509-3-5p	turquoise	0.0396953	0.832095	-0.311597	0.0879374	0.995245	6.8834e-31
hsa-miR-509-3p	turquoise	0.0396953	0.832095	-0.311597	0.0879374	0.995245	6.8834e-31
hsa-miR-510-5p	turquoise	0.0396953	0.832095	-0.311597	0.0879374	0.995245	6.8834e-31
hsa-miR-512-3p	turquoise	0.0396953	0.832095	-0.311597	0.0879374	0.995245	6.8834e-31
hsa-miR-513a-3p	turquoise	0.0396953	0.832095	-0.311597	0.0879374	0.995245	6.8834e-31
hsa-miR-513c-3p	turquoise	0.0396953	0.832095	-0.311597	0.0879374	0.995245	6.8834e-31
hsa-miR-515-5p	turquoise	0.0396953	0.832095	-0.311597	0.0879374	0.995245	6.8834e-31
hsa-miR-516a-5p	turquoise	0.0396953	0.832095	-0.311597	0.0879374	0.995245	6.8834e-31
hsa-miR-517a-3p	turquoise	0.0396953	0.832095	-0.311597	0.0879374	0.995245	6.8834e-31
hsa-miR-518c-3p	turquoise	0.0396953	0.832095	-0.311597	0.0879374	0.995245	6.8834e-31
hsa-miR-518d-3p	turquoise	0.0396953	0.832095	-0.311597	0.0879374	0.995245	6.8834e-31
hsa-miR-518e-3p	turquoise	0.0396953	0.832095	-0.311597	0.0879374	0.995245	6.8834e-31
hsa-miR-519b-3p	turquoise	0.0396953	0.832095	-0.311597	0.0879374	0.995245	6.8834e-31
hsa-miR-519e-3p	turquoise	0.0396953	0.832095	-0.311597	0.0879374	0.995245	6.8834e-31
hsa-miR-520a-5p	turquoise	0.0396953	0.832095	-0.311597	0.0879374	0.995245	6.8834e-31
hsa-miR-520g-3p	turquoise	0.0396953	0.832095	-0.311597	0.0879374	0.995245	6.8834e-31
hsa-miR-521	turquoise	0.0396953	0.832095	-0.311597	0.0879374	0.995245	6.8834e-31
hsa-miR-523-3p	turquoise	0.0396953	0.832095	-0.311597	0.0879374	0.995245	6.8834e-31
hsa-miR-524-3p	turquoise	0.0396953	0.832095	-0.311597	0.0879374	0.995245	6.8834e-31
hsa-miR-525-3p	turquoise	0.0396953	0.832095	-0.311597	0.0879374	0.995245	6.8834e-31
hsa-miR-532-3p	turquoise	0.0396953	0.832095	-0.311597	0.0879374	0.995245	6.8834e-31
hsa-miR-532-5p	turquoise	0.0396953	0.832095	-0.311597	0.0879374	0.995245	6.8834e-31
hsa-miR-539-3p	turquoise	0.0396953	0.832095	-0.311597	0.0879374	0.995245	6.8834e-31
hsa-miR-539-5p	turquoise	0.0396953	0.832095	-0.311597	0.0879374	0.995245	6.8834e-31
hsa-miR-541-3p	turquoise	0.0396953	0.832095	-0.311597	0.0879374	0.995245	6.8834e-31
hsa-miR-542-5p	turquoise	0.0396953	0.832095	-0.311597	0.0879374	0.995245	6.8834e-31
hsa-miR-545-3p	turquoise	0.0396953	0.832095	-0.311597	0.0879374	0.995245	6.8834e-31
hsa-miR-548al	turquoise	0.0396953	0.832095	-0.311597	0.0879374	0.995245	6.8834e-31
hsa-miR-548c-5p+hsa-miR-548o-5p+hsa-miR-548am-5p	turquoise	0.0396953	0.832095	-0.311597	0.0879374	0.995245	6.8834e-31
hsa-miR-548e-3p	turquoise	0.0396953	0.832095	-0.311597	0.0879374	0.995245	6.8834e-31
hsa-miR-550a-5p	turquoise	0.0396953	0.832095	-0.311597	0.0879374	0.995245	6.8834e-31
hsa-miR-551a	turquoise	0.0396953	0.832095	-0.311597	0.0879374	0.995245	6.8834e-31
hsa-miR-553	turquoise	0.0396953	0.832095	-0.311597	0.0879374	0.995245	6.8834e-31
hsa-miR-554	turquoise	0.0396953	0.832095	-0.311597	0.0879374	0.995245	6.8834e-31
hsa-miR-555	turquoise	0.0396953	0.832095	-0.311597	0.0879374	0.995245	6.8834e-31
hsa-miR-556-3p	turquoise	0.0396953	0.832095	-0.311597	0.0879374	0.995245	6.8834e-31
hsa-miR-562	turquoise	0.0396953	0.832095	-0.311597	0.0879374	0.995245	6.8834e-31
hsa-miR-564	turquoise	0.0396953	0.832095	-0.311597	0.0879374	0.995245	6.8834e-31
hsa-miR-571	turquoise	0.0396953	0.832095	-0.311597	0.0879374	0.995245	6.8834e-31
hsa-miR-572	turquoise	0.0396953	0.832095	-0.311597	0.0879374	0.995245	6.8834e-31
hsa-miR-574-3p	turquoise	0.0396953	0.832095	-0.311597	0.0879374	0.995245	6.8834e-31
hsa-miR-576-3p	turquoise	0.0396953	0.832095	-0.311597	0.0879374	0.995245	6.8834e-31
hsa-miR-576-5p	turquoise	0.0396953	0.832095	-0.311597	0.0879374	0.995245	6.8834e-31
hsa-miR-578	turquoise	0.0396953	0.832095	-0.311597	0.0879374	0.995245	6.8834e-31
hsa-miR-579-5p	turquoise	0.0396953	0.832095	-0.311597	0.0879374	0.995245	6.8834e-31
hsa-miR-580-3p	turquoise	0.0396953	0.832095	-0.311597	0.0879374	0.995245	6.8834e-31
hsa-miR-589-5p	turquoise	0.0396953	0.832095	-0.311597	0.0879374	0.995245	6.8834e-31
hsa-miR-590-3p	turquoise	0.0396953	0.832095	-0.311597	0.0879374	0.995245	6.8834e-31
hsa-miR-595	turquoise	0.0396953	0.832095	-0.311597	0.0879374	0.995245	6.8834e-31
hsa-miR-596	turquoise	0.0396953	0.832095	-0.311597	0.0879374	0.995245	6.8834e-31
hsa-miR-599	turquoise	0.0396953	0.832095	-0.311597	0.0879374	0.995245	6.8834e-31
hsa-miR-605-5p	turquoise	0.0396953	0.832095	-0.311597	0.0879374	0.995245	6.8834e-31
hsa-miR-606	turquoise	0.0396953	0.832095	-0.311597	0.0879374	0.995245	6.8834e-31
hsa-miR-614	turquoise	0.0396953	0.832095	-0.311597	0.0879374	0.995245	6.8834e-31
hsa-miR-615-5p	turquoise	0.0396953	0.832095	-0.311597	0.0879374	0.995245	6.8834e-31
hsa-miR-619-3p	turquoise	0.0396953	0.832095	-0.311597	0.0879374	0.995245	6.8834e-31
hsa-miR-629-5p	turquoise	0.0396953	0.832095	-0.311597	0.0879374	0.995245	6.8834e-31
hsa-miR-631	turquoise	0.0396953	0.832095	-0.311597	0.0879374	0.995245	6.8834e-31
hsa-miR-637	turquoise	0.0396953	0.832095	-0.311597	0.0879374	0.995245	6.8834e-31
hsa-miR-638	turquoise	0.0396953	0.832095	-0.311597	0.0879374	0.995245	6.8834e-31
hsa-miR-642a-5p	turquoise	0.0396953	0.832095	-0.311597	0.0879374	0.995245	6.8834e-31
hsa-miR-650	turquoise	0.0396953	0.832095	-0.311597	0.0879374	0.995245	6.8834e-31
hsa-miR-6503-5p	turquoise	0.0396953	0.832095	-0.311597	0.0879374	0.995245	6.8834e-31
hsa-miR-651-3p	turquoise	0.0396953	0.832095	-0.311597	0.0879374	0.995245	6.8834e-31
hsa-miR-6511a-3p	turquoise	0.0396953	0.832095	-0.311597	0.0879374	0.995245	6.8834e-31
hsa-miR-6511a-5p	turquoise	0.0396953	0.832095	-0.311597	0.0879374	0.995245	6.8834e-31
hsa-miR-652-3p	turquoise	0.0396953	0.832095	-0.311597	0.0879374	0.995245	6.8834e-31
hsa-miR-654-3p	turquoise	0.0396953	0.832095	-0.311597	0.0879374	0.995245	6.8834e-31
hsa-miR-654-5p	turquoise	0.0396953	0.832095	-0.311597	0.0879374	0.995245	6.8834e-31
hsa-miR-655-3p	turquoise	0.0396953	0.832095	-0.311597	0.0879374	0.995245	6.8834e-31
hsa-miR-661	turquoise	0.0396953	0.832095	-0.311597	0.0879374	0.995245	6.8834e-31
hsa-miR-663a	turquoise	0.0396953	0.832095	-0.311597	0.0879374	0.995245	6.8834e-31
hsa-miR-664b-5p	turquoise	0.0396953	0.832095	-0.311597	0.0879374	0.995245	6.8834e-31
hsa-miR-671-3p	turquoise	0.0396953	0.832095	-0.311597	0.0879374	0.995245	6.8834e-31
hsa-miR-671-5p	turquoise	0.0396953	0.832095	-0.311597	0.0879374	0.995245	6.8834e-31
hsa-miR-6720-3p	turquoise	0.0396953	0.832095	-0.311597	0.0879374	0.995245	6.8834e-31
hsa-miR-675-5p	turquoise	0.0396953	0.832095	-0.311597	0.0879374	0.995245	6.8834e-31
hsa-miR-708-5p	turquoise	0.0396953	0.832095	-0.311597	0.0879374	0.995245	6.8834e-31
hsa-miR-758-3p+hsa-miR-411-3p	turquoise	0.0396953	0.832095	-0.311597	0.0879374	0.995245	6.8834e-31
hsa-miR-758-5p	turquoise	0.0396953	0.832095	-0.311597	0.0879374	0.995245	6.8834e-31
hsa-miR-760	turquoise	0.0396953	0.832095	-0.311597	0.0879374	0.995245	6.8834e-31
hsa-miR-765	turquoise	0.0396953	0.832095	-0.311597	0.0879374	0.995245	6.8834e-31
hsa-miR-766-3p	turquoise	0.0396953	0.832095	-0.311597	0.0879374	0.995245	6.8834e-31
hsa-miR-766-5p	turquoise	0.0396953	0.832095	-0.311597	0.0879374	0.995245	6.8834e-31
hsa-miR-767-3p	turquoise	0.0396953	0.832095	-0.311597	0.0879374	0.995245	6.8834e-31
hsa-miR-874-5p	turquoise	0.0396953	0.832095	-0.311597	0.0879374	0.995245	6.8834e-31
hsa-miR-876-3p	turquoise	0.0396953	0.832095	-0.311597	0.0879374	0.995245	6.8834e-31
hsa-miR-876-5p	turquoise	0.0396953	0.832095	-0.311597	0.0879374	0.995245	6.8834e-31
hsa-miR-885-3p	turquoise	0.0396953	0.832095	-0.311597	0.0879374	0.995245	6.8834e-31
hsa-miR-887-3p	turquoise	0.0396953	0.832095	-0.311597	0.0879374	0.995245	6.8834e-31
hsa-miR-891b	turquoise	0.0396953	0.832095	-0.311597	0.0879374	0.995245	6.8834e-31
hsa-miR-892a	turquoise	0.0396953	0.832095	-0.311597	0.0879374	0.995245	6.8834e-31
hsa-miR-892b	turquoise	0.0396953	0.832095	-0.311597	0.0879374	0.995245	6.8834e-31
hsa-miR-9-5p	turquoise	0.0396953	0.832095	-0.311597	0.0879374	0.995245	6.8834e-31
hsa-miR-924	turquoise	0.0396953	0.832095	-0.311597	0.0879374	0.995245	6.8834e-31
hsa-miR-92a-1-5p	turquoise	0.0396953	0.832095	-0.311597	0.0879374	0.995245	6.8834e-31
hsa-miR-92b-3p	turquoise	0.0396953	0.832095	-0.311597	0.0879374	0.995245	6.8834e-31
hsa-miR-934	turquoise	0.0396953	0.832095	-0.311597	0.0879374	0.995245	6.8834e-31
hsa-miR-935	turquoise	0.0396953	0.832095	-0.311597	0.0879374	0.995245	6.8834e-31
hsa-miR-936	turquoise	0.0396953	0.832095	-0.311597	0.0879374	0.995245	6.8834e-31
hsa-miR-940	turquoise	0.0396953	0.832095	-0.311597	0.0879374	0.995245	6.8834e-31
hsa-miR-942-3p	turquoise	0.0396953	0.832095	-0.311597	0.0879374	0.995245	6.8834e-31
hsa-miR-96-5p	turquoise	0.0396953	0.832095	-0.311597	0.0879374	0.995245	6.8834e-31
hsa-miR-98-3p	turquoise	0.0396953	0.832095	-0.311597	0.0879374	0.995245	6.8834e-31
hsa-miR-99a-5p	turquoise	0.0396953	0.832095	-0.311597	0.0879374	0.995245	6.8834e-31
hsa-miR-99b-5p	turquoise	0.0396953	0.832095	-0.311597	0.0879374	0.995245	6.8834e-31
hsa-miR-4286	turquoise	0.0394586	0.833083	-0.310355	0.0892769	0.994925	1.76716e-30
hsa-miR-551b-3p	turquoise	0.0394586	0.833083	-0.310355	0.0892769	0.994925	1.76716e-30
hsa-miR-891a-5p	turquoise	0.0394586	0.833083	-0.310355	0.0892769	0.994925	1.76716e-30
hsa-miR-506-5p	turquoise	0.0383153	0.837855	-0.311286	0.0882707	0.994593	4.41716e-30
hsa-miR-1322	turquoise	0.0381526	0.838534	-0.287962	0.116205	0.956811	4.21972e-17
hsa-miR-3180	turquoise	0.0381526	0.838534	-0.287962	0.116205	0.956811	4.21972e-17
hsa-miR-381-5p	turquoise	0.0381526	0.838534	-0.287962	0.116205	0.956811	4.21972e-17
hsa-miR-503-5p	turquoise	0.0381526	0.838534	-0.287962	0.116205	0.956811	4.21972e-17
hsa-miR-648	turquoise	0.0381526	0.838534	-0.287962	0.116205	0.956811	4.21972e-17
hsa-miR-371a-5p	turquoise	0.0376995	0.840427	-0.28302	0.122887	0.94548	1.14985e-15
hsa-miR-769-5p	turquoise	0.0375593	0.841013	-0.249115	0.176556	0.974397	2.40708e-20
hsa-miR-515-3p	turquoise	0.0375525	0.841041	-0.230236	0.212748	0.961505	8.19918e-18
hsa-miR-548m	turquoise	0.0372155	0.84245	-0.277918	0.130077	0.933373	1.94698e-14
hsa-miR-181d-3p	turquoise	0.0368628	0.843925	-0.33412	0.0662023	0.957564	3.28533e-17
hsa-miR-181a-2-3p	turquoise	-0.0368043	0.84417	-0.314227	0.0851496	0.821253	1.50943e-08
hsa-miR-761	turquoise	0.0362105	0.846654	-0.302359	0.0982831	0.954473	8.92573e-17
hsa-miR-525-5p	turquoise	0.0361872	0.846751	-0.180008	0.332545	0.619917	0.000199678
hsa-miR-203a-5p	turquoise	0.0356467	0.849014	-0.262163	0.154233	0.894113	1.24375e-11
hsa-miR-4451	turquoise	0.0356467	0.849014	-0.262163	0.154233	0.894113	1.24375e-11
hsa-miR-563	turquoise	0.0356467	0.849014	-0.262163	0.154233	0.894113	1.24375e-11
hsa-miR-34a-5p	turquoise	0.0345569	0.85358	-0.251665	0.172024	0.86683	2.88051e-10
hsa-miR-1293	turquoise	0.0335864	0.85765	-0.285412	0.119618	0.963546	3.77151e-18
hsa-miR-1972	turquoise	0.0334297	0.858307	-0.308144	0.0917023	0.982246	1.2527e-22
hsa-miR-10a-5p	turquoise	0.0324086	0.862594	-0.357977	0.0480069	0.738128	2.14439e-06
hsa-miR-643	turquoise	0.0316543	0.865763	-0.397673	0.0267301	0.866212	3.06779e-10
hsa-miR-1249-3p	turquoise	0.031643	0.86581	-0.285802	0.119091	0.955836	5.79655e-17
hsa-miR-584-5p	turquoise	0.0309865	0.86857	-0.298506	0.102859	0.936642	9.58933e-15
hsa-miR-433-5p	turquoise	0.0303251	0.871352	-0.335009	0.0654396	0.82069	1.57375e-08
hsa-miR-487b-3p	turquoise	0.0300634	0.872453	-0.208601	0.2601	0.609576	0.000272474
hsa-miR-197-5p	turquoise	-0.0297477	0.873782	-0.160237	0.389192	0.745805	1.47115e-06
hsa-miR-424-5p	turquoise	0.0293014	0.875661	-0.376689	0.0367287	0.811773	2.99202e-08
hsa-miR-301a-3p	turquoise	0.0291539	0.876282	-0.287797	0.116425	0.917249	4.05905e-13
hsa-miR-181a-3p	turquoise	0.0290375	0.876772	-0.33319	0.0670079	0.897513	7.92538e-12
hsa-miR-129-2-3p	turquoise	0.0287001	0.878193	-0.238198	0.196913	0.872036	1.6729e-10
hsa-miR-568	turquoise	-0.0280883	0.880771	-0.249479	0.175905	0.804218	5.02521e-08
hsa-miR-937-3p	turquoise	0.0279227	0.881469	-0.30037	0.100626	0.824922	1.14585e-08
hsa-miR-887-5p	turquoise	-0.0267415	0.886451	-0.292775	0.109962	0.768356	4.4859e-07
hsa-miR-516a-3p+hsa-miR-516b-3p	turquoise	0.0264795	0.887556	-0.132253	0.478188	0.724935	3.97946e-06
hsa-miR-519c-3p	turquoise	0.0256664	0.890988	-0.355425	0.0497384	0.850273	1.40921e-09
hsa-miR-5196-5p	turquoise	-0.0239711	0.89815	-0.176099	0.343324	0.376735	0.0367037
hsa-miR-365a-3p+hsa-miR-365b-3p	turquoise	0.0236023	0.899709	-0.290893	0.112373	0.572473	0.000764582
hsa-miR-421	turquoise	-0.0232225	0.901315	-0.386682	0.0316454	0.683131	2.28631e-05
hsa-miR-889-3p	turquoise	0.0228862	0.902737	-0.223301	0.227235	0.872264	1.6328e-10
hsa-miR-625-5p	turquoise	0.0215924	0.908212	-0.243416	0.186989	0.631	0.000141336
hsa-miR-514a-5p	turquoise	0.0210472	0.91052	-0.150133	0.420161	0.34939	0.0540308
hsa-miR-4461	turquoise	-0.0205278	0.91272	-0.330174	0.069671	0.897328	8.12572e-12
hsa-miR-1299	turquoise	0.020307	0.913655	-0.24134	0.190895	0.332936	0.0672286
hsa-miR-302d-3p	turquoise	-0.0189436	0.919433	-0.507951	0.00353176	0.338418	0.0625784
hsa-miR-1270	turquoise	0.0186516	0.920671	-0.404683	0.023935	0.867293	2.74694e-10
hsa-miR-28-3p	turquoise	-0.0184517	0.921519	-0.168054	0.366164	0.729916	3.1642e-06
hsa-miR-630	turquoise	-0.0171892	0.926874	-0.321316	0.0779725	0.384816	0.0325487
hsa-miR-423-3p	turquoise	0.0167783	0.928617	-0.245427	0.183259	0.876937	9.81204e-11
hsa-miR-146b-5p	turquoise	0.0120554	0.948679	-0.0839222	0.653539	0.649872	7.60292e-05
hsa-miR-4443	turquoise	0.0118369	0.949608	-0.163631	0.379094	0.566779	0.000886253
hsa-miR-873-3p	turquoise	-0.00994471	0.957656	-0.149845	0.421066	0.587105	0.000516596
hsa-miR-30e-3p	turquoise	-0.00929522	0.960419	-0.237881	0.197526	0.833144	6.03404e-09
hsa-miR-1228-3p	turquoise	-0.00906217	0.961411	-0.259829	0.158069	0.751625	1.0958e-06
hsa-miR-216a-5p	turquoise	0.00704253	0.970006	-0.356474	0.0490209	0.644474	9.11689e-05
hsa-miR-628-5p	turquoise	0.00684809	0.970834	-0.34858	0.0546285	0.982032	1.48894e-22
hsa-miR-802	turquoise	0.00513084	0.978146	-0.301601	0.099171	0.77304	3.44726e-07
hsa-miR-526b-5p	turquoise	0.00509758	0.978288	-0.129702	0.486791	0.674834	3.12941e-05
hsa-miR-1295a	turquoise	0.00471759	0.979906	-0.490524	0.00508532	0.648819	7.87937e-05
hsa-miR-183-5p	turquoise	0.000561165	0.99761	-0.233505	0.206145	0.562453	0.000989761
hsa-miR-542-3p	turquoise	-0.000415511	0.99823	-0.499763	0.00420145	0.695652	1.39624e-05

## Sheet: TP_blue_MM>0_7
Supplementary Table 3. MicroRNAs with highest module membership within the blue module.
	moduleColor	GS.Status	p.GS.Status	MM.blue	p.MM.blue
hsa-miR-27b-3p	blue	0.767075	4.81562e-07	0.7112	7.3066e-06			driver miRNAs (MM>0.7 and GS>0.7)
hsa-miR-182-3p	blue	0.751729	1.08999e-06	0.828674	8.58674e-09
hsa-miR-155-5p	blue	0.72362	4.22441e-06	0.86744	2.70606e-10
hsa-miR-1245b-5p	blue	0.710486	7.53422e-06	0.945217	1.23088e-15
hsa-miR-4421	blue	0.702868	1.03905e-05	0.783042	1.92326e-07
hsa-miR-548ak	blue	0.700905	1.12696e-05	0.84881	1.60661e-09
hsa-miR-487a-3p	blue	0.699338	1.20194e-05	0.908986	1.52833e-12
hsa-miR-208a-3p	blue	0.685436	2.09168e-05	0.942737	2.30179e-15
hsa-miR-450b-5p	blue	0.685163	2.11393e-05	0.787057	1.5086e-07
hsa-miR-499b-3p	blue	0.682259	2.36414e-05	0.959306	1.8095e-17
hsa-miR-219a-5p	blue	0.677958	2.78375e-05	0.780079	2.29343e-07
hsa-miR-513b-5p	blue	0.661504	5.07845e-05	0.792864	1.052e-07
hsa-miR-520e	blue	0.655293	6.31307e-05	0.934006	1.70244e-14
hsa-miR-1279	blue	0.64726	8.30498e-05	0.715058	6.18191e-06
hsa-miR-522-3p	blue	0.641865	9.94094e-05	0.957615	3.22954e-17
hsa-miR-448	blue	0.637688	0.000113993	0.959817	1.51125e-17
hsa-miR-520b	blue	0.63523	0.000123438	0.8628	4.31972e-10
hsa-miR-199a-3p+hsa-miR-199b-3p	blue	0.6326	0.000134311	0.710044	7.67799e-06
hsa-miR-548a-5p	blue	0.632509	0.000134701	0.906363	2.26823e-12
hsa-miR-548ar-3p	blue	0.632342	0.000135423	0.843592	2.53649e-09
hsa-miR-582-3p	blue	0.629188	0.000149685	0.770272	4.03065e-07
hsa-miR-2117	blue	0.625592	0.000167568	0.902588	3.92428e-12
hsa-miR-548d-3p	blue	0.625131	0.000169997	0.728515	3.37655e-06
hsa-miR-206	blue	0.624783	0.000171846	0.803604	5.23641e-08
hsa-miR-561-5p	blue	0.618853	0.000206271	0.929844	4.02227e-14
hsa-miR-148b-3p	blue	0.612008	0.000253517	0.91181	9.85835e-13
hsa-miR-548ar-5p	blue	0.606169	0.000301155	0.93548	1.23878e-14
hsa-miR-548v	blue	0.602375	0.000336206	0.746533	1.41854e-06
hsa-miR-4536-3p	blue	0.601943	0.000340421	0.923929	1.25133e-13
hsa-miR-367-3p	blue	0.59208	0.000450187	0.8327	6.25214e-09
hsa-miR-548a-3p	blue	0.585278	0.000543065	0.902308	4.08333e-12
hsa-miR-548z+hsa-miR-548h-3p	blue	0.577505	0.000669519	0.96326	4.2164e-18
hsa-miR-186-5p	blue	0.573689	0.000740585	0.856665	7.81605e-10
hsa-miR-105-5p	blue	0.573327	0.000747664	0.93493	1.39589e-14
hsa-miR-1297	blue	0.56138	0.00101702	0.941635	3.0127e-15
hsa-miR-548ai+hsa-miR-570-5p	blue	0.558883	0.00108298	0.931381	2.94654e-14
hsa-miR-627-5p	blue	0.55644	0.00115112	0.949141	4.2979e-16
hsa-miR-302a-3p	blue	0.545287	0.00151212	0.767923	4.59502e-07
hsa-miR-219b-3p	blue	0.543995	0.00155971	0.916042	4.96847e-13
hsa-miR-941	blue	0.541875	0.00164067	0.878678	8.07431e-11
hsa-miR-597-5p	blue	0.540121	0.00171036	0.875136	1.19688e-10
hsa-miR-141-3p	blue	0.537879	0.00180323	0.823038	1.32104e-08
hsa-miR-520d-3p	blue	0.525416	0.00240346	0.900185	5.49973e-12
hsa-miR-544a	blue	0.521094	0.00264863	0.856502	7.93747e-10
hsa-let-7c-5p	blue	0.520357	0.00269255	0.749752	1.20582e-06
hsa-miR-548j-3p	blue	0.518364	0.0028144	0.931896	2.65056e-14
hsa-miR-603	blue	0.501566	0.00404533	0.90011	5.557e-12
hsa-miR-4531	blue	0.499635	0.00421277	0.908172	1.72979e-12
hsa-miR-548ah-5p	blue	0.492263	0.00490779	0.923113	1.4531e-13
hsa-miR-302b-3p	blue	0.489466	0.00519599	0.934124	1.65999e-14
hsa-miR-548i	blue	0.488753	0.00527183	0.895404	1.05012e-11
hsa-miR-548n	blue	0.48372	0.00583391	0.91729	4.03117e-13
hsa-miR-216b-5p	blue	0.480725	0.00619206	0.93833	6.55459e-15
hsa-miR-570-3p	blue	0.475151	0.00690869	0.869389	2.21158e-10
hsa-miR-519b-5p+hsa-miR-519c-5p+hsa-miR-523-5p+hsa-miR-518e-5p+hsa-miR-522-5p+hsa-miR-519a-5p	blue	0.472742	0.00723966	0.933054	2.08232e-14
hsa-miR-302a-5p	blue	0.472295	0.00730244	0.88202	5.50662e-11
hsa-miR-4455	blue	0.466819	0.00811081	0.77072	3.93054e-07
hsa-miR-499a-3p	blue	0.449852	0.011113	0.874617	1.26665e-10
hsa-miR-514b-5p	blue	0.449459	0.0111923	0.761892	6.38838e-07
hsa-miR-944	blue	0.440132	0.0132196	0.877571	9.14292e-11
hsa-miR-587	blue	0.435336	0.0143764	0.700245	1.158e-05
hsa-miR-1290	blue	0.429338	0.0159408	0.891397	1.76369e-11
hsa-miR-4536-5p	blue	0.428646	0.0161298	0.839267	3.65816e-09
hsa-miR-378f	blue	0.424244	0.0173781	0.86749	2.69194e-10
hsa-miR-548j-5p	blue	0.415938	0.0199523	0.829269	8.19808e-09
hsa-miR-519d-3p	blue	0.408585	0.0224862	0.768172	4.53182e-07
hsa-miR-548g-3p	blue	0.336662	0.0640396	0.723951	4.16144e-06
hsa-miR-585-3p	blue	0.321509	0.0777839	0.748386	1.29223e-06
hsa-miR-2116-5p	blue	0.306812	0.0931863	0.787396	1.47768e-07
hsa-miR-520h	blue	0.290653	0.112683	0.780372	2.25413e-07
hsa-miR-502-5p	blue	0.265763	0.148449	0.720275	4.91001e-06
