# Supplementary material for: Network analysis identifies circulating miR-155 as predictive biomarker of type 2 diabetes mellitus development in obese patients: a pilot study
Source: Sci Rep. 2023 Nov 9;13:19496. doi: 10.1038/s41598-023-46516-y (PMC10636008; doi:10.1038/s41598-023-46516-y)
Supplement: Supplementary file 5 — Supplementary Table 4. [file 41598_2023_46516_MOESM5_ESM.xlsx]

## Sheet: net
Supplementary Table 4. MiRNA-target interactions for the potential driver microRNAs retrieved from MIENTURNET by querying miRTarBase database
microRNA	microRNA Target Gene
hsa-miR-155-5p	MEIS1
hsa-miR-155-5p	TAB2
hsa-miR-155-5p	MECP2
hsa-miR-155-5p	SOCS1
hsa-miR-155-5p	MSH6
hsa-miR-155-5p	MSH2
hsa-miR-155-5p	MLH1
hsa-miR-155-5p	INPP5D
hsa-miR-155-5p	DET1
hsa-miR-155-5p	SMAD5
hsa-miR-155-5p	HIVEP2
hsa-miR-155-5p	ZNF652
hsa-miR-155-5p	ZIC3
hsa-miR-155-5p	BACH1
hsa-miR-155-5p	JARID2
hsa-miR-155-5p	APC
hsa-miR-155-5p	WDFY1
hsa-miR-155-5p	VAMP3
hsa-miR-155-5p	UBE2J1
hsa-miR-155-5p	TXNRD1
hsa-miR-155-5p	TXNDC12
hsa-miR-155-5p	TRIP13
hsa-miR-155-5p	TRIM32
hsa-miR-155-5p	TRAM1
hsa-miR-155-5p	TNFRSF10A
hsa-miR-155-5p	TBCA
hsa-miR-155-5p	TACSTD2
hsa-miR-155-5p	SYPL1
hsa-miR-155-5p	SYNE2
hsa-miR-155-5p	SNAP29
hsa-miR-155-5p	SMAD1
hsa-miR-155-5p	SLC30A1
hsa-miR-155-5p	SH3BP4
hsa-miR-155-5p	SDCBP
hsa-miR-155-5p	SCAMP1
hsa-miR-155-5p	RHEB
hsa-miR-155-5p	RCOR1
hsa-miR-155-5p	RCN2
hsa-miR-155-5p	RAI14
hsa-miR-155-5p	RAB6A
hsa-miR-155-5p	RAB5C
hsa-miR-155-5p	RAB34
hsa-miR-155-5p	RAB27B
hsa-miR-155-5p	RAB23
hsa-miR-155-5p	PTPRJ
hsa-miR-155-5p	PRKCI
hsa-miR-155-5p	PRAF2
hsa-miR-155-5p	PPP5C
hsa-miR-155-5p	PPL
hsa-miR-155-5p	POLE4
hsa-miR-155-5p	POLE3
hsa-miR-155-5p	PODXL
hsa-miR-155-5p	PLXND1
hsa-miR-155-5p	PKN2
hsa-miR-155-5p	PICALM
hsa-miR-155-5p	PHC2
hsa-miR-155-5p	PDLIM5
hsa-miR-155-5p	PDE3A
hsa-miR-155-5p	NT5E
hsa-miR-155-5p	NARS
hsa-miR-155-5p	MYO1E
hsa-miR-155-5p	MYO10
hsa-miR-155-5p	MSI2
hsa-miR-155-5p	MPZL1
hsa-miR-155-5p	MOSPD2
hsa-miR-155-5p	MARC1
hsa-miR-155-5p	METTL7A
hsa-miR-155-5p	LY6K
hsa-miR-155-5p	LPL
hsa-miR-155-5p	UFL1
hsa-miR-155-5p	HSDL1
hsa-miR-155-5p	HSD17B12
hsa-miR-155-5p	GNA13
hsa-miR-155-5p	FMNL2
hsa-miR-155-5p	FADS1
hsa-miR-155-5p	DSG2
hsa-miR-155-5p	DPP7
hsa-miR-155-5p	DNAJC19
hsa-miR-155-5p	DNAJB1
hsa-miR-155-5p	DHX40
hsa-miR-155-5p	CYP51A1
hsa-miR-155-5p	CUL4B
hsa-miR-155-5p	CTNNB1
hsa-miR-155-5p	CLDN1
hsa-miR-155-5p	CHAF1A
hsa-miR-155-5p	CEBPB
hsa-miR-155-5p	CDK5RAP3
hsa-miR-155-5p	CBFB
hsa-miR-155-5p	BRPF3
hsa-miR-155-5p	BET1
hsa-miR-155-5p	ATP6V1C1
hsa-miR-155-5p	ATG3
hsa-miR-155-5p	ARL5B
hsa-miR-155-5p	ARL10
hsa-miR-155-5p	ARID2
hsa-miR-155-5p	ARFIP2
hsa-miR-155-5p	ARFIP1
hsa-miR-155-5p	ANKFY1
hsa-miR-155-5p	AMIGO2
hsa-miR-27b-3p	NOTCH1
hsa-miR-155-5p	TM6SF1
hsa-miR-155-5p	MATR3
hsa-miR-155-5p	LDOC1
hsa-miR-155-5p	JADE1
hsa-miR-155-5p	RHOA
hsa-miR-155-5p	AGTR1
hsa-miR-155-5p	TP53INP1
hsa-miR-27b-3p	ST14
hsa-miR-27b-3p	MMP13
hsa-miR-155-5p	FGF7
hsa-miR-155-5p	IKBKE
hsa-miR-155-5p	NFATC2IP
hsa-miR-155-5p	CUX1
hsa-miR-155-5p	BCAT1
hsa-miR-155-5p	SPI1
hsa-miR-155-5p	CTLA4
hsa-miR-155-5p	EDN1
hsa-miR-155-5p	FOXO3
hsa-miR-27b-3p	ADORA2B
hsa-miR-155-5p	MAFB
hsa-miR-155-5p	TSHZ3
hsa-miR-155-5p	RUNX2
hsa-miR-27b-3p	CYP1B1
hsa-miR-27b-3p	TRAPPC2B
hsa-miR-27b-3p	PPARG
hsa-miR-155-5p	IFNGR1
hsa-miR-155-5p	ZNF236
hsa-miR-155-5p	LAT2
hsa-miR-155-5p	PAPOLA
hsa-miR-155-5p	EHD1
hsa-miR-155-5p	SERTAD2
hsa-miR-155-5p	PELI1
hsa-miR-155-5p	KBTBD2
hsa-miR-155-5p	HNRNPA3P1
hsa-miR-155-5p	SLC39A10
hsa-miR-155-5p	KRAS
hsa-miR-155-5p	CAMTA1
hsa-miR-155-5p	NAMPT
hsa-miR-155-5p	CREBRF
hsa-miR-155-5p	ETS1
hsa-miR-155-5p	TLE4
hsa-miR-155-5p	FAR1
hsa-miR-155-5p	EDEM3
hsa-miR-155-5p	TWF1
hsa-miR-155-5p	C3orf58
hsa-miR-155-5p	SLC25A40
hsa-miR-155-5p	PSMG1
hsa-miR-155-5p	IKBIP
hsa-miR-155-5p	LCLAT1
hsa-miR-155-5p	VEZF1
hsa-miR-155-5p	SACM1L
hsa-miR-155-5p	DCAF7
hsa-miR-155-5p	ERMP1
hsa-miR-155-5p	KRT80
hsa-miR-155-5p	FLI1
hsa-miR-155-5p	DOCK4
hsa-miR-155-5p	CYR61
hsa-miR-155-5p	ICAM1
hsa-miR-155-5p	SELE
hsa-miR-27b-3p	EDNRA
hsa-miR-27b-3p	EYA4
hsa-miR-155-5p	SMAD2
hsa-miR-155-5p	MYB
hsa-miR-155-5p	SKI
hsa-miR-155-5p	WTH3DI
hsa-miR-27b-3p	WEE1
hsa-miR-155-5p	RNF123
hsa-miR-155-5p	CSF1R
hsa-miR-155-5p	SOX6
hsa-miR-155-5p	CKAP5
hsa-miR-155-5p	JUN
hsa-miR-155-5p	PKIA
hsa-miR-155-5p	CSNK1A1
hsa-miR-155-5p	GCSAM
hsa-miR-155-5p	KDM3A
hsa-miR-27b-3p	VDR
hsa-miR-27b-3p	CYP3A4
hsa-miR-155-5p	UQCRFS1
hsa-miR-27b-3p	PAX3
hsa-miR-27b-3p	CCNT1
hsa-miR-155-5p	IL13RA1
hsa-miR-155-5p	FADD
hsa-miR-155-5p	BCL6
hsa-miR-155-5p	MITF
hsa-miR-27b-3p	KHSRP
hsa-miR-155-5p	MAP3K10
hsa-miR-155-5p	NOS3
hsa-miR-155-5p	UBR4
hsa-miR-155-5p	PAXX
hsa-miR-155-5p	MECR
hsa-miR-155-5p	LUC7L2
hsa-miR-155-5p	TCEA1
hsa-miR-155-5p	ANAPC16
hsa-miR-155-5p	C17orf80
hsa-miR-155-5p	SLC27A2
hsa-miR-155-5p	XPC
hsa-miR-155-5p	EIF3G
hsa-miR-155-5p	EIF2B5
hsa-miR-155-5p	UBA3
hsa-miR-155-5p	EIF3E
hsa-miR-155-5p	PCYOX1
hsa-miR-155-5p	EXOC7
hsa-miR-155-5p	QPCTL
hsa-miR-155-5p	DYNC2H1
hsa-miR-155-5p	GLIPR2
hsa-miR-155-5p	DNAAF5
hsa-miR-155-5p	UGT8
hsa-miR-155-5p	HSPB11
hsa-miR-155-5p	CCDC137
hsa-miR-155-5p	GLB1
hsa-miR-155-5p	LRRC40
hsa-miR-155-5p	VBP1
hsa-miR-155-5p	MGST2
hsa-miR-155-5p	GNB4
hsa-miR-155-5p	JUP
hsa-miR-155-5p	DNAJC2
hsa-miR-155-5p	GOLPH3
hsa-miR-155-5p	DRAP1
hsa-miR-155-5p	NOB1
hsa-miR-155-5p	SLC1A5
hsa-miR-155-5p	RAB14
hsa-miR-155-5p	YBX3
hsa-miR-155-5p	SLC39A14
hsa-miR-155-5p	UBE2J2
hsa-miR-155-5p	EIF4A1
hsa-miR-155-5p	CAB39L
hsa-miR-155-5p	MYLK
hsa-miR-155-5p	EIF2B2
hsa-miR-155-5p	CNDP2
hsa-miR-155-5p	RTN3
hsa-miR-155-5p	TMBIM6
hsa-miR-155-5p	EIF4G2
hsa-miR-155-5p	CDC42BPB
hsa-miR-155-5p	MYD88
hsa-miR-155-5p	ADH5
hsa-miR-155-5p	EIF3C
hsa-miR-155-5p	QRICH1
hsa-miR-155-5p	CYFIP1
hsa-miR-155-5p	PSIP1
hsa-miR-155-5p	SIN3A
hsa-miR-155-5p	STK24
hsa-miR-155-5p	AGL
hsa-miR-155-5p	METAP2
hsa-miR-155-5p	SPIN1
hsa-miR-155-5p	FAM98B
hsa-miR-155-5p	ERI1
hsa-miR-155-5p	COLGALT1
hsa-miR-155-5p	UGDH
hsa-miR-155-5p	LNPK
hsa-miR-155-5p	XPO1
hsa-miR-155-5p	PALLD
hsa-miR-155-5p	MUT
hsa-miR-155-5p	RAP1B
hsa-miR-155-5p	BAG5
hsa-miR-155-5p	LPGAT1
hsa-miR-155-5p	GCFC2
hsa-miR-155-5p	EXOSC2
hsa-miR-155-5p	LNX2
hsa-miR-155-5p	ZNF248
hsa-miR-155-5p	CHD9
hsa-miR-155-5p	MEF2A
hsa-miR-155-5p	CAB39
hsa-miR-155-5p	CLUAP1
hsa-miR-155-5p	CARD11
hsa-miR-155-5p	PCDH9
hsa-miR-155-5p	ZNF561
hsa-miR-155-5p	CARHSP1
hsa-miR-155-5p	C16orf62
hsa-miR-155-5p	LIN7C
hsa-miR-155-5p	CBR4
hsa-miR-155-5p	ECI1
hsa-miR-155-5p	OSBPL10
hsa-miR-155-5p	EIF4E2
hsa-miR-155-5p	TGM2
hsa-miR-155-5p	SLC9A3R2
hsa-miR-155-5p	CHAF1B
hsa-miR-155-5p	PPFIBP1
hsa-miR-155-5p	UBXN1
hsa-miR-155-5p	ESRRA
hsa-miR-155-5p	GAPVD1
hsa-miR-155-5p	MIA2
hsa-miR-155-5p	RBM42
hsa-miR-155-5p	MFF
hsa-miR-155-5p	NEU1
hsa-miR-155-5p	SCD
hsa-miR-155-5p	UBE2D2
hsa-miR-155-5p	OVCA2
hsa-miR-155-5p	EIF3CL
hsa-miR-155-5p	AURKA
hsa-miR-155-5p	P3H3
hsa-miR-155-5p	FUBP1
hsa-miR-155-5p	RETSAT
hsa-miR-155-5p	MPP2
hsa-miR-155-5p	KIAA0368
hsa-miR-155-5p	NES
hsa-miR-155-5p	KIF22
hsa-miR-155-5p	PACSIN2
hsa-miR-155-5p	SLC25A19
hsa-miR-155-5p	IPO8
hsa-miR-155-5p	GPT2
hsa-miR-155-5p	OGFOD1
hsa-miR-155-5p	AKR7A2
hsa-miR-155-5p	TRMT1
hsa-miR-155-5p	MCAM
hsa-miR-155-5p	INA
hsa-miR-155-5p	SNX6
hsa-miR-155-5p	PDAP1
hsa-miR-155-5p	PCNT
hsa-miR-155-5p	FIP1L1
hsa-miR-155-5p	MTAP
hsa-miR-155-5p	CEP55
hsa-miR-155-5p	AIFM1
hsa-miR-155-5p	PPM1G
hsa-miR-155-5p	PAM16
hsa-miR-155-5p	PLK1
hsa-miR-155-5p	AURKB
hsa-miR-155-5p	NASP
hsa-miR-155-5p	NUPL2
hsa-miR-155-5p	NCKAP1
hsa-miR-155-5p	EXOC2
hsa-miR-155-5p	SEC24B
hsa-miR-155-5p	RRM2
hsa-miR-155-5p	GRPEL1
hsa-miR-155-5p	ALDH9A1
hsa-miR-155-5p	AP1G1
hsa-miR-155-5p	LUZP1
hsa-miR-155-5p	RPRD1A
hsa-miR-155-5p	NAA25
hsa-miR-155-5p	RP2
hsa-miR-155-5p	NUP155
hsa-miR-155-5p	OTULIN
hsa-miR-155-5p	TMX3
hsa-miR-155-5p	ERGIC1
hsa-miR-155-5p	NFYC
hsa-miR-155-5p	UBE2D3
hsa-miR-155-5p	SUZ12
hsa-miR-155-5p	GLIPR1
hsa-miR-155-5p	GPM6B
hsa-miR-155-5p	LRIF1
hsa-miR-155-5p	TAF5L
hsa-miR-155-5p	HERC4
hsa-miR-155-5p	MORC3
hsa-miR-155-5p	MBNL3
hsa-miR-155-5p	UPF2
hsa-miR-155-5p	KRT6B
hsa-miR-155-5p	FLNA
hsa-miR-155-5p	DAG1
hsa-miR-155-5p	TIMM13
hsa-miR-155-5p	BUD31
hsa-miR-155-5p	CUTA
hsa-miR-155-5p	STIM1
hsa-miR-155-5p	EOGT
hsa-miR-155-5p	GEMIN5
hsa-miR-155-5p	GNPNAT1
hsa-miR-155-5p	STXBP2
hsa-miR-155-5p	PCCB
hsa-miR-155-5p	EIF3J
hsa-miR-155-5p	CHRAC1
hsa-miR-155-5p	PLAUR
hsa-miR-155-5p	CISD2
hsa-miR-155-5p	BCL7C
hsa-miR-155-5p	TICAM2
hsa-miR-155-5p	KDM1A
hsa-miR-155-5p	PSEN1
hsa-miR-155-5p	STRN
hsa-miR-155-5p	SMARCD2
hsa-miR-155-5p	RARS
hsa-miR-155-5p	RBPJ
hsa-miR-155-5p	LARS
hsa-miR-155-5p	ALDH1A2
hsa-miR-155-5p	CNOT10
hsa-miR-155-5p	UBE2H
hsa-miR-155-5p	TNKS1BP1
hsa-miR-155-5p	PUS7
hsa-miR-155-5p	RPL39
hsa-miR-155-5p	CTSA
hsa-miR-155-5p	MBLAC2
hsa-miR-155-5p	GAR1
hsa-miR-155-5p	RAD1
hsa-miR-155-5p	NOLC1
hsa-miR-155-5p	FGF2
hsa-miR-155-5p	KDELC2
hsa-miR-155-5p	HSPA4L
hsa-miR-155-5p	PEBP1
hsa-miR-155-5p	PNPLA4
hsa-miR-155-5p	GHITM
hsa-miR-155-5p	FAM3C
hsa-miR-155-5p	PGRMC2
hsa-miR-155-5p	RPAP1
hsa-miR-155-5p	NCAPG
hsa-miR-155-5p	PDE12
hsa-miR-155-5p	TFCP2
hsa-miR-155-5p	NKX3-1
hsa-miR-155-5p	L2HGDH
hsa-miR-155-5p	PRKAR2A
hsa-miR-155-5p	ARL5A
hsa-miR-155-5p	CD109
hsa-miR-155-5p	TOMM34
hsa-miR-155-5p	CFL2
hsa-miR-155-5p	AIMP1
hsa-miR-155-5p	MIDN
hsa-miR-155-5p	CDC73
hsa-miR-155-5p	TRIO
hsa-miR-155-5p	PAXBP1
hsa-miR-155-5p	TSPAN14
hsa-miR-155-5p	INTS6
hsa-miR-155-5p	YWHAZ
hsa-miR-155-5p	PRKAR1A
hsa-miR-155-5p	SSX2IP
hsa-miR-155-5p	FAM199X
hsa-miR-155-5p	RAC1
hsa-miR-155-5p	PLS1
hsa-miR-155-5p	SAP30L
hsa-miR-155-5p	MRPS27
hsa-miR-155-5p	TNFAIP2
hsa-miR-155-5p	JUNB
hsa-miR-155-5p	SPCS1
hsa-miR-155-5p	CTNNA1
hsa-miR-155-5p	ASNS
hsa-miR-155-5p	H2AFY
hsa-miR-155-5p	NR3C1
hsa-miR-155-5p	AXL
hsa-miR-155-5p	RING1
hsa-miR-155-5p	CLTA
hsa-miR-155-5p	COL4A2
hsa-miR-155-5p	CNNM3
hsa-miR-155-5p	CTNNBL1
hsa-miR-155-5p	CNOT9
hsa-miR-155-5p	ATL2
hsa-miR-155-5p	CDK5
hsa-miR-155-5p	PPP2R2A
hsa-miR-155-5p	THOC7
hsa-miR-155-5p	DNMT1
hsa-miR-155-5p	MRPL16
hsa-miR-155-5p	RAB6C
hsa-miR-155-5p	HAX1
hsa-miR-155-5p	ABHD16A
hsa-miR-155-5p	ASB6
hsa-miR-155-5p	GPAM
hsa-miR-155-5p	HDHD5
hsa-miR-155-5p	WDR11
hsa-miR-155-5p	NMD3
hsa-miR-155-5p	IGF2R
hsa-miR-155-5p	ACOT7
hsa-miR-155-5p	RRAGA
hsa-miR-155-5p	INTS7
hsa-miR-155-5p	YARS
hsa-miR-155-5p	FLNB
hsa-miR-155-5p	CORO1B
hsa-miR-155-5p	SUPT5H
hsa-miR-155-5p	KANK2
hsa-miR-155-5p	DIAPH3
hsa-miR-155-5p	FASTKD1
hsa-miR-155-5p	NSA2
hsa-miR-155-5p	FMNL3
hsa-miR-155-5p	CHTOP
hsa-miR-155-5p	STRBP
hsa-miR-155-5p	MARCKS
hsa-miR-155-5p	POLR1B
hsa-miR-155-5p	FNDC3B
hsa-miR-155-5p	CD3EAP
hsa-miR-155-5p	PSAT1
hsa-miR-155-5p	COPS3
hsa-miR-155-5p	DEGS1
hsa-miR-155-5p	OXCT1
hsa-miR-155-5p	PDK1
hsa-miR-155-5p	EIF3A
hsa-miR-155-5p	GMPS
hsa-miR-155-5p	OLR1
hsa-miR-155-5p	SMAD4
hsa-miR-155-5p	CD68
hsa-miR-155-5p	FLT1
hsa-miR-155-5p	CEP41
hsa-miR-155-5p	CIAPIN1
hsa-miR-155-5p	CCDC82
hsa-miR-155-5p	ACTR2
hsa-miR-155-5p	TRAK1
hsa-miR-155-5p	CYP2U1
hsa-miR-155-5p	SLC35F2
hsa-miR-155-5p	ZNF493
hsa-miR-155-5p	HAL
hsa-miR-155-5p	IL17RB
hsa-miR-155-5p	TBC1D14
hsa-miR-155-5p	ZNF254
hsa-miR-155-5p	GABARAPL1
hsa-miR-155-5p	JCHAIN
hsa-miR-155-5p	RAPGEF2
hsa-miR-155-5p	WBP1L
hsa-miR-155-5p	PBRM1
hsa-miR-155-5p	ABCC4
hsa-miR-155-5p	SPECC1
hsa-miR-155-5p	MAT2B
hsa-miR-155-5p	TFPI
hsa-miR-155-5p	EXOC3
hsa-miR-155-5p	PFDN4
hsa-miR-155-5p	HK2
hsa-miR-155-5p	TYSND1
hsa-miR-155-5p	C12orf10
hsa-miR-155-5p	CRAT
hsa-miR-155-5p	PLEKHA5
hsa-miR-155-5p	PACSIN3
hsa-miR-155-5p	F5
hsa-miR-155-5p	SMARCE1
hsa-miR-155-5p	CD81
hsa-miR-155-5p	VAV2
hsa-miR-155-5p	SLC7A1
hsa-miR-155-5p	OBSCN
hsa-miR-155-5p	MAVS
hsa-miR-155-5p	DMD
hsa-miR-155-5p	CARS2
hsa-miR-155-5p	SLC12A4
hsa-miR-155-5p	MRPS34
hsa-miR-155-5p	B4GALT1
hsa-miR-155-5p	KDELC1
hsa-miR-155-5p	PDCD10
hsa-miR-155-5p	NCAPD2
hsa-miR-155-5p	UBA2
hsa-miR-155-5p	ALDH5A1
hsa-miR-155-5p	FUBP3
hsa-miR-155-5p	MYO6
hsa-miR-155-5p	NAA50
hsa-miR-155-5p	MARC2
hsa-miR-155-5p	RIOK2
hsa-miR-155-5p	OSBPL9
hsa-miR-155-5p	DDX10
hsa-miR-155-5p	ATXN10
hsa-miR-155-5p	RAB30
hsa-miR-155-5p	DEK
hsa-miR-155-5p	PHF6
hsa-miR-155-5p	ARL8B
hsa-miR-155-5p	LEMD3
hsa-miR-155-5p	ZNF207
hsa-miR-155-5p	CSE1L
hsa-miR-155-5p	CPT1A
hsa-miR-155-5p	TTC37
hsa-miR-155-5p	MAN1A2
hsa-miR-155-5p	RICTOR
hsa-miR-155-5p	IMPAD1
hsa-miR-155-5p	VPS4B
hsa-miR-155-5p	CLINT1
hsa-miR-155-5p	UBQLN2
hsa-miR-155-5p	RIF1
hsa-miR-155-5p	PNPT1
hsa-miR-155-5p	MRPL18
hsa-miR-155-5p	MAP3K14
hsa-miR-155-5p	ARMC2
hsa-miR-155-5p	LCORL
hsa-miR-155-5p	APAF1
hsa-miR-155-5p	MPP5
hsa-miR-155-5p	RAB11FIP2
hsa-miR-155-5p	NOVA1
hsa-miR-155-5p	RBAK
hsa-miR-155-5p	ARL15
hsa-miR-155-5p	MYO1D
hsa-miR-155-5p	LRRC59
hsa-miR-155-5p	CMSS1
hsa-miR-155-5p	LONP2
hsa-miR-155-5p	MUS81
hsa-miR-155-5p	ITGB4
hsa-miR-155-5p	DDB2
hsa-miR-155-5p	CAT
hsa-miR-155-5p	ATPAF1
hsa-miR-155-5p	TPBG
hsa-miR-155-5p	INTS4
hsa-miR-155-5p	TIMM8A
hsa-miR-155-5p	RBM22
hsa-miR-155-5p	MTFMT
hsa-miR-155-5p	WRB
hsa-miR-155-5p	DDRGK1
hsa-miR-155-5p	GMPPA
hsa-miR-155-5p	EEF1A2
hsa-miR-155-5p	RDH13
hsa-miR-155-5p	CLTC
hsa-miR-155-5p	NOTCH2
hsa-miR-155-5p	CARS
hsa-miR-155-5p	PTMS
hsa-miR-155-5p	CSNK1A1L
hsa-miR-155-5p	LUC7L3
hsa-miR-155-5p	TJP1
hsa-miR-155-5p	FDFT1
hsa-miR-155-5p	CDKN2A
hsa-miR-155-5p	AKR1C3
hsa-miR-155-5p	PNPLA8
hsa-miR-155-5p	S100A11
hsa-miR-155-5p	IER3IP1
hsa-miR-155-5p	FSTL1
hsa-miR-155-5p	SLC38A5
hsa-miR-155-5p	ATP6V1H
hsa-miR-155-5p	ITGB5
hsa-miR-155-5p	SRSF2
hsa-miR-155-5p	SLC7A11
hsa-miR-155-5p	ANXA2
hsa-miR-155-5p	DDX17
hsa-miR-155-5p	RAB2A
hsa-miR-155-5p	FOXK1
hsa-miR-155-5p	TMOD3
hsa-miR-155-5p	PSME4
hsa-miR-155-5p	ZNF384
hsa-miR-155-5p	GNAS
hsa-miR-155-5p	SNTB2
hsa-miR-155-5p	TMTC3
hsa-miR-155-5p	SLC30A7
hsa-miR-155-5p	ASPH
hsa-miR-155-5p	INTS8
hsa-miR-155-5p	CPD
hsa-miR-155-5p	EGFR
hsa-miR-155-5p	SRPK2
hsa-miR-155-5p	STAG2
hsa-miR-155-5p	IRF2BP2
hsa-miR-155-5p	TPRKB
hsa-miR-155-5p	VPS36
hsa-miR-155-5p	VCAM1
hsa-miR-155-5p	SMAD3
hsa-miR-155-5p	TTF1
hsa-miR-155-5p	FAM91A1
hsa-miR-155-5p	CEP83
hsa-miR-155-5p	MARF1
hsa-miR-155-5p	CDC40
hsa-miR-155-5p	DCUN1D2
hsa-miR-155-5p	KLHL5
hsa-miR-155-5p	AGO4
hsa-miR-155-5p	HBP1
hsa-miR-155-5p	WWC1
hsa-miR-155-5p	WEE1
hsa-miR-155-5p	GOLT1B
hsa-miR-155-5p	PALD1
hsa-miR-155-5p	THBS1
hsa-miR-155-5p	DBN1
hsa-miR-155-5p	DHCR24
hsa-miR-155-5p	HSD17B7
hsa-miR-155-5p	NSUN5
hsa-miR-155-5p	TPP2
hsa-miR-155-5p	UAP1
hsa-miR-155-5p	OXNAD1
hsa-miR-155-5p	SSSCA1
hsa-miR-155-5p	EEF1E1
hsa-miR-155-5p	PHGDH
hsa-miR-155-5p	CCND1
hsa-miR-155-5p	ALDH3A2
hsa-miR-155-5p	CDK2
hsa-miR-155-5p	SGPL1
hsa-miR-155-5p	TSPAN3
hsa-miR-155-5p	ANPEP
hsa-miR-155-5p	PSME3
hsa-miR-155-5p	AGRN
hsa-miR-155-5p	GNL3L
hsa-miR-155-5p	VANGL1
hsa-miR-155-5p	RTFDC1
hsa-miR-155-5p	WNT5A
hsa-miR-155-5p	TMEM167A
hsa-miR-155-5p	CLIC4
hsa-miR-155-5p	MEST
hsa-miR-155-5p	TRIM24
hsa-miR-155-5p	CDH6
hsa-miR-155-5p	MMS22L
hsa-miR-155-5p	SKIV2L2
hsa-miR-155-5p	CCR9
hsa-miR-155-5p	DR1
hsa-miR-155-5p	RSF1
hsa-miR-155-5p	ANTXR1
hsa-miR-155-5p	SEPT11
hsa-miR-155-5p	HNRNPA3
hsa-miR-155-5p	CXCL8
hsa-miR-155-5p	ZNF83
hsa-miR-155-5p	PHF14
hsa-miR-155-5p	TBC1D8B
hsa-miR-155-5p	INPP5F
hsa-miR-155-5p	ARPC3
hsa-miR-155-5p	KRCC1
hsa-miR-155-5p	FAM177A1
hsa-miR-155-5p	UBTD2
hsa-miR-155-5p	SECISBP2
hsa-miR-155-5p	PAK2
hsa-miR-155-5p	SLC33A1
hsa-miR-155-5p	ZNF28
hsa-miR-155-5p	MCM8
hsa-miR-155-5p	SMARCA4
hsa-miR-155-5p	TCF12
hsa-miR-155-5p	TOMM20
hsa-miR-155-5p	UBQLN1
hsa-miR-155-5p	PDPR
hsa-miR-155-5p	MOV10
hsa-miR-155-5p	FAM120A
hsa-miR-155-5p	FAM96B
hsa-miR-155-5p	FKBP3
hsa-miR-155-5p	STAT3
hsa-miR-155-5p	NEUROG1
hsa-miR-155-5p	EPRS
hsa-miR-155-5p	CDH2
hsa-miR-155-5p	CDH13
hsa-miR-155-5p	ATP13A1
hsa-miR-155-5p	EIF3F
hsa-miR-155-5p	NUP62
hsa-miR-155-5p	GCLC
hsa-miR-155-5p	LSM3
hsa-miR-155-5p	HTRA1
hsa-miR-155-5p	CDK4
hsa-miR-155-5p	EPB41L2
hsa-miR-155-5p	COG2
hsa-miR-155-5p	CCT2
hsa-miR-155-5p	NUCKS1
hsa-miR-155-5p	PRSS21
hsa-miR-155-5p	INTS10
hsa-miR-155-5p	STX5
hsa-miR-155-5p	CIAO1
hsa-miR-155-5p	GLG1
hsa-miR-155-5p	TROVE2
hsa-miR-155-5p	ARGLU1
hsa-miR-155-5p	CALU
hsa-miR-155-5p	BRI3BP
hsa-miR-155-5p	RAD23B
hsa-miR-155-5p	PYGL
hsa-miR-155-5p	MRS2
hsa-miR-155-5p	KIF14
hsa-miR-155-5p	POLR2C
hsa-miR-155-5p	TPD52
hsa-miR-155-5p	MTHFD2
hsa-miR-155-5p	RNF2
hsa-miR-155-5p	LTN1
hsa-miR-155-5p	TMEM33
hsa-miR-155-5p	TNPO1
hsa-miR-155-5p	GSK3B
hsa-miR-155-5p	ADAM10
hsa-miR-155-5p	ERBIN
hsa-miR-155-5p	CCL2
hsa-miR-155-5p	NFKB1
hsa-miR-155-5p	IL6
hsa-miR-155-5p	CD36
hsa-miR-155-5p	RREB1
hsa-miR-155-5p	ZKSCAN5
hsa-miR-155-5p	ZNF611
hsa-miR-155-5p	ZNF273
hsa-miR-155-5p	PDCD4
hsa-miR-155-5p	VPS18
hsa-miR-155-5p	NSD3
hsa-miR-155-5p	MASTL
hsa-miR-155-5p	MYBL1
hsa-miR-155-5p	GATM
hsa-miR-155-5p	E2F2
hsa-miR-155-5p	FAM135A
hsa-miR-155-5p	C3orf18
hsa-miR-155-5p	ARL6IP5
hsa-miR-27b-3p	PAX7
hsa-miR-27b-3p	RPS15A
hsa-miR-27b-3p	UBXN1
hsa-miR-27b-3p	CALM3
hsa-miR-27b-3p	NPEPPS
hsa-miR-27b-3p	C1orf74
hsa-miR-27b-3p	RAPGEF1
hsa-miR-27b-3p	SUPV3L1
hsa-miR-27b-3p	HIST2H3A
hsa-miR-27b-3p	RGMB
hsa-miR-27b-3p	FASN
hsa-miR-27b-3p	KIF1B
hsa-miR-27b-3p	GNB4
hsa-miR-27b-3p	RPL19
hsa-miR-27b-3p	SPAG9
hsa-miR-27b-3p	SRCAP
hsa-miR-27b-3p	ATN1
hsa-miR-27b-3p	HIST1H1C
hsa-miR-27b-3p	CEP192
hsa-miR-27b-3p	RPTOR
hsa-miR-27b-3p	CTSB
hsa-miR-27b-3p	DIAPH1
hsa-miR-27b-3p	EHMT2
hsa-miR-27b-3p	NDUFS6
hsa-miR-27b-3p	DUSP5
hsa-miR-27b-3p	CUL4B
hsa-miR-27b-3p	SLC5A6
hsa-miR-27b-3p	ZADH2
hsa-miR-27b-3p	NOTCH2
hsa-miR-27b-3p	SLC25A5
hsa-miR-27b-3p	SEC16A
hsa-miR-27b-3p	ANKRD52
hsa-miR-27b-3p	CUL1
hsa-miR-27b-3p	HNRNPU
hsa-miR-27b-3p	ZC3H11A
hsa-miR-27b-3p	DDX17
hsa-miR-27b-3p	SNX19
hsa-miR-27b-3p	TBC1D9
hsa-miR-27b-3p	INPPL1
hsa-miR-27b-3p	PAXBP1
hsa-miR-27b-3p	MAPK9
hsa-miR-27b-3p	SLC43A1
hsa-miR-27b-3p	PRR3
hsa-miR-27b-3p	MTMR3
hsa-miR-27b-3p	THOC3
hsa-miR-27b-3p	LCOR
hsa-miR-27b-3p	HNRNPA2B1
hsa-miR-27b-3p	DPF1
hsa-miR-27b-3p	ANKRD2
hsa-miR-27b-3p	EML1
hsa-miR-27b-3p	MDH2
hsa-miR-27b-3p	POGZ
hsa-miR-27b-3p	ZMYND11
hsa-miR-27b-3p	LAPTM4B
hsa-miR-27b-3p	RPS24
hsa-miR-27b-3p	KHDRBS1
hsa-miR-27b-3p	RAB3B
hsa-miR-27b-3p	KIAA1211
hsa-miR-27b-3p	GALNT11
hsa-miR-27b-3p	ZNF45
hsa-miR-27b-3p	LRIG3
hsa-miR-27b-3p	BAZ2A
hsa-miR-27b-3p	ATP7B
hsa-miR-27b-3p	BRAT1
hsa-miR-27b-3p	LMF2
hsa-miR-27b-3p	PRPF8
hsa-miR-27b-3p	UTP14A
hsa-miR-27b-3p	TSR1
hsa-miR-27b-3p	TMEM19
hsa-miR-27b-3p	HNRNPF
hsa-miR-27b-3p	UBA1
hsa-miR-27b-3p	CCND3
hsa-miR-27b-3p	TMTC1
hsa-miR-182-3p	CBWD1
hsa-miR-182-3p	SLC35B4
hsa-miR-182-3p	RPS6
hsa-miR-27b-3p	SEMA6A
hsa-miR-155-5p	SHANK2
hsa-miR-155-5p	SH3PXD2A
hsa-miR-155-5p	PIK3R1
hsa-miR-155-5p	VHL
hsa-miR-155-5p	PATJ
hsa-miR-155-5p	MMP16
hsa-miR-155-5p	FOS
hsa-miR-155-5p	MAPK14
hsa-miR-155-5p	RAPH1
hsa-miR-155-5p	RAB3B
hsa-miR-155-5p	KLF9
hsa-miR-155-5p	MYC
hsa-miR-27b-3p	VEGFC
hsa-miR-155-5p	ITK
hsa-miR-155-5p	IL2
hsa-miR-27b-3p	CREB1
hsa-miR-155-5p	SEL1L
hsa-miR-155-5p	DOCK1
hsa-miR-27b-3p	ABCA1
hsa-miR-155-5p	RAD51
hsa-miR-155-5p	THRB
hsa-miR-155-5p	TERF1
hsa-miR-27b-3p	PSAP
hsa-miR-27b-3p	MFF
hsa-miR-27b-3p	UBE2D1
hsa-miR-27b-3p	SGPL1
hsa-miR-548ak	DDIT4
hsa-miR-27b-3p	TXNIP
hsa-miR-548ak	ETNK1
hsa-miR-1245b-5p	MAP3K21
hsa-miR-155-5p	ZBTB18
hsa-miR-27b-3p	TMBIM6
hsa-miR-27b-3p	TMTC3
hsa-miR-27b-3p	CCNK
hsa-miR-548ak	RAB8B
hsa-miR-27b-3p	DYNLL2
hsa-miR-27b-3p	LDLR
hsa-miR-155-5p	ZNF431
hsa-miR-548ak	ACTN4
hsa-miR-1245b-5p	CALM3
hsa-miR-548ak	PTBP1
hsa-miR-548ak	SLC5A3
hsa-miR-548ak	FOXN2
hsa-miR-548ak	MTHFD2
hsa-miR-27b-3p	ZNF148
hsa-miR-155-5p	ZBTB38
hsa-miR-548ak	ABHD5
hsa-miR-27b-3p	ADD1
hsa-miR-548ak	FEM1C
hsa-miR-548ak	UBE2D2
hsa-miR-548ak	BRIX1
hsa-miR-155-5p	ZSWIM6
hsa-miR-27b-3p	TNPO1
hsa-miR-27b-3p	CD2AP
hsa-miR-548ak	FAM135A
hsa-miR-548ak	CBX3
hsa-miR-548ak	FOXK1
hsa-miR-548ak	CLDN12
hsa-miR-27b-3p	PEG10
hsa-miR-548ak	PEG10
hsa-miR-548ak	MPZL1
hsa-miR-27b-3p	FAM217B
hsa-miR-27b-3p	NR1D2
hsa-miR-155-5p	ADD3
hsa-miR-155-5p	S1PR1
hsa-miR-27b-3p	KMT2A
hsa-miR-155-5p	CBL
hsa-miR-155-5p	AGTRAP
hsa-miR-27b-3p	WNK1
hsa-miR-155-5p	WNK1
hsa-miR-155-5p	KCTD3
hsa-miR-155-5p	KLHL42
hsa-miR-27b-3p	PNRC2
hsa-miR-155-5p	SP1
hsa-miR-155-5p	CHURC1
hsa-miR-27b-3p	ABHD17C
hsa-miR-182-3p	VAMP3
hsa-miR-155-5p	MEX3C
hsa-miR-27b-3p	PMAIP1
hsa-miR-155-5p	TWSG1
hsa-miR-27b-3p	CARM1
hsa-miR-155-5p	ZNF492
hsa-miR-27b-3p	CCNT2
hsa-miR-155-5p	CCNT2
hsa-miR-27b-3p	TTC3
hsa-miR-27b-3p	AGPAT3
hsa-miR-27b-3p	PDK1
hsa-miR-27b-3p	BMPR2
hsa-miR-27b-3p	CAB39
hsa-miR-27b-3p	DYNC2LI1
hsa-miR-1245b-5p	CDV3
hsa-miR-155-5p	PIK3CA
hsa-miR-182-3p	TFRC
hsa-miR-27b-3p	DCUN1D4
hsa-miR-155-5p	DMTF1
hsa-miR-27b-3p	LONRF1
hsa-miR-155-5p	CHD7
hsa-miR-155-5p	DCAF10
hsa-miR-155-5p	DDX3Y
hsa-miR-548ak	BMI1
hsa-miR-548ak	COMMD3-BMI1
hsa-miR-548ak	UBE2D1
hsa-miR-548ak	SAMD8
hsa-miR-27b-3p	PPIF
hsa-miR-548ak	PAFAH1B2
hsa-miR-548ak	CAPZA1
hsa-miR-27b-3p	EFHD2
hsa-miR-27b-3p	PITHD1
hsa-miR-27b-3p	AKIRIN1
hsa-miR-27b-3p	FOXJ3
hsa-miR-548ak	LEPROT
hsa-miR-27b-3p	TAOK1
hsa-miR-27b-3p	MED13
hsa-miR-155-5p	CSNK1G2
hsa-miR-155-5p	ZNF714
hsa-miR-548ak	BACH1
hsa-miR-548ak	ZBTB38
hsa-miR-155-5p	TADA2B
hsa-miR-548ak	SMAD5
hsa-miR-548ak	IL6ST
hsa-miR-548ak	CCNB1
hsa-miR-27b-3p	C6orf120
hsa-miR-548ak	MDFIC
hsa-miR-155-5p	UBXN2B
hsa-miR-548ak	ANP32B
hsa-miR-548ak	TBC1D13
hsa-miR-548ak	SH3BGRL
hsa-miR-27b-3p	NLN
hsa-miR-27b-3p	JMY
hsa-miR-27b-3p	TROVE2
hsa-miR-27b-3p	KIAA1551
hsa-miR-548ak	HMGN2
hsa-miR-27b-3p	DCAF7
hsa-miR-155-5p	ACOX1
hsa-miR-548ak	XRCC6
hsa-miR-548ak	YAP1
hsa-miR-548ak	LRRC55
hsa-miR-155-5p	ELK4
hsa-miR-548ak	SPRYD4
hsa-miR-548ak	MAP2K1
hsa-miR-155-5p	KCTD5
hsa-miR-548ak	DR1
hsa-miR-4421	FEM1A
hsa-miR-27b-3p	RGPD4
hsa-miR-548ak	RGPD4
hsa-miR-27b-3p	SNRNP27
hsa-miR-548ak	PDE12
hsa-miR-548ak	USP53
hsa-miR-548ak	PRRC1
hsa-miR-548ak	G3BP1
hsa-miR-27b-3p	NUS1
hsa-miR-27b-3p	EN2
hsa-miR-27b-3p	TGFBR1
hsa-miR-548ak	ZNF711
hsa-miR-548ak	FAM53C
hsa-miR-548ak	NEK7
hsa-miR-548ak	THRAP3
hsa-miR-27b-3p	WDCP
hsa-miR-27b-3p	ZFP36L2
hsa-miR-27b-3p	PAIP2
hsa-miR-155-5p	ANKRD12
hsa-miR-548ak	ITGB8
hsa-miR-27b-3p	CELF2
hsa-miR-27b-3p	TP53INP1
hsa-miR-548ak	SPCS3
hsa-miR-155-5p	HIF1A
hsa-miR-27b-3p	PNKD
hsa-miR-155-5p	ZNF148
hsa-miR-27b-3p	HLA-DRA
hsa-miR-548ak	WBP4
hsa-miR-155-5p	NAA16
hsa-miR-548ak	GRPEL2
hsa-miR-155-5p	ETNK2
hsa-miR-155-5p	TRPS1
hsa-miR-155-5p	PEA15
hsa-miR-155-5p	PTN
hsa-miR-27b-3p	ENDOU
hsa-miR-27b-3p	BNIP3
hsa-miR-27b-3p	RMND5A
hsa-miR-27b-3p	CRISP2
hsa-miR-27b-3p	LPIN1
hsa-miR-27b-3p	CCNYL1
hsa-miR-27b-3p	CAB39L
hsa-miR-27b-3p	CPPED1
hsa-miR-27b-3p	CNN3
hsa-miR-27b-3p	DPYD
hsa-miR-155-5p	MXI1
hsa-miR-27b-3p	SHC1
hsa-miR-27b-3p	THBS2
hsa-miR-27b-3p	THBS1
hsa-miR-27b-3p	FOXO1
hsa-miR-27b-3p	RET
hsa-miR-27b-3p	PHB
hsa-miR-27b-3p	CCNA2
hsa-miR-155-5p	SOCS3
hsa-miR-155-5p	ZNF98
hsa-miR-155-5p	ZNF468
hsa-miR-155-5p	ZNF300
hsa-miR-155-5p	ZNF260
hsa-miR-155-5p	ZNF160
hsa-miR-155-5p	ZKSCAN1
hsa-miR-155-5p	YEATS2
hsa-miR-155-5p	XPNPEP1
hsa-miR-155-5p	WDR82
hsa-miR-155-5p	VCPIP1
hsa-miR-155-5p	USP8
hsa-miR-155-5p	UBE2G1
hsa-miR-155-5p	TTC8
hsa-miR-155-5p	NEMP1
hsa-miR-155-5p	TMEM123
hsa-miR-155-5p	TCF4
hsa-miR-155-5p	TAPT1
hsa-miR-155-5p	STRN3
hsa-miR-155-5p	SSU72
hsa-miR-155-5p	SSH2
hsa-miR-155-5p	SLC11A2
hsa-miR-155-5p	SIRT1
hsa-miR-155-5p	SRSF1
hsa-miR-155-5p	KMT5A
hsa-miR-155-5p	SERGEF
hsa-miR-155-5p	RPS20
hsa-miR-155-5p	RGL1
hsa-miR-155-5p	REV1
hsa-miR-155-5p	PTAR1
hsa-miR-155-5p	OSTM1
hsa-miR-155-5p	NFAT5
hsa-miR-155-5p	N4BP1
hsa-miR-155-5p	MKLN1
hsa-miR-155-5p	KPNA5
hsa-miR-155-5p	KIF3A
hsa-miR-155-5p	KCNN3
hsa-miR-155-5p	INPP5A
hsa-miR-155-5p	IFIT5
hsa-miR-155-5p	HMGCS1
hsa-miR-155-5p	HLA-DPA1
hsa-miR-155-5p	GANAB
hsa-miR-155-5p	GALC
hsa-miR-155-5p	SARAF
hsa-miR-155-5p	FGL2
hsa-miR-155-5p	FEZ2
hsa-miR-155-5p	EZH1
hsa-miR-155-5p	ENTPD1
hsa-miR-155-5p	DPY19L1
hsa-miR-155-5p	CREB3L2
hsa-miR-155-5p	CPEB4
hsa-miR-155-5p	CDC37
hsa-miR-155-5p	SWSAP1
hsa-miR-155-5p	BTBD1
hsa-miR-155-5p	AKAP10
hsa-miR-155-5p	ABI2
hsa-miR-155-5p	AAK1
hsa-miR-182-3p	KCNJ10
hsa-miR-548ak	ZNRF2
hsa-miR-155-5p	CHD8
hsa-miR-27b-3p	CDH6
hsa-miR-548ak	GTF2H5
hsa-miR-155-5p	AKT1
hsa-miR-182-3p	ZC4H2
hsa-miR-1245b-5p	PLCB3
hsa-miR-155-5p	PHACTR2
hsa-miR-182-3p	HPS4
hsa-miR-548ak	VLDLR
hsa-miR-548ak	ZDHHC21
hsa-miR-548ak	PRPS1L1
hsa-miR-155-5p	XPR1
hsa-miR-155-5p	RAB3IP
hsa-miR-155-5p	KIAA1841
hsa-miR-548ak	ZNF207
hsa-miR-548ak	PTCHD1
hsa-miR-155-5p	PCCA
hsa-miR-548ak	MCC
hsa-miR-548ak	ZNF562
hsa-miR-548ak	MRPS5
hsa-miR-27b-3p	TMEM167A
hsa-miR-155-5p	RHEBP1
hsa-miR-155-5p	UQCRB
hsa-miR-155-5p	FCAMR
hsa-miR-182-3p	STAMBP
hsa-miR-548ak	TM6SF1
hsa-miR-155-5p	SLC35A1
hsa-miR-548ak	PLET1
hsa-miR-27b-3p	MED30
hsa-miR-548ak	SEM1
hsa-miR-548ak	NECTIN3
hsa-miR-155-5p	HHIP
hsa-miR-27b-3p	TXNDC5
hsa-miR-27b-3p	NDUFC2-KCTD14
hsa-miR-1245b-5p	CLNS1A
hsa-miR-27b-3p	TMEM68
hsa-miR-27b-3p	FAM136A
hsa-miR-27b-3p	OSBPL10
hsa-miR-27b-3p	HMGN1
hsa-miR-548ak	ANKEF1
hsa-miR-27b-3p	PLA2G2D
hsa-miR-27b-3p	TRUB2
hsa-miR-548ak	KIF2C
hsa-miR-27b-3p	MANEA
hsa-miR-27b-3p	ERC1
hsa-miR-27b-3p	AP3D1
hsa-miR-27b-3p	TSEN54
hsa-miR-27b-3p	PIGO
hsa-miR-27b-3p	MRPS27
hsa-miR-27b-3p	CEP162
hsa-miR-27b-3p	ZNF800
hsa-miR-27b-3p	ZNF618
hsa-miR-27b-3p	ZFP36L1
hsa-miR-27b-3p	ZFP1
hsa-miR-548ak	YWHAE
hsa-miR-27b-3p	WASL
hsa-miR-27b-3p	USP46
hsa-miR-27b-3p	UGCG
hsa-miR-27b-3p	TOR2A
hsa-miR-27b-3p	TMEM91
hsa-miR-27b-3p	TMED5
hsa-miR-27b-3p	TGOLN2
hsa-miR-27b-3p	TGFBR3
hsa-miR-27b-3p	TARDBP
hsa-miR-27b-3p	SRSF1
hsa-miR-27b-3p	SPATA13
hsa-miR-27b-3p	SFXN4
hsa-miR-27b-3p	SFXN1
hsa-miR-27b-3p	SERP1
hsa-miR-155-5p	SELENOT
hsa-miR-4421	RSRC2
hsa-miR-27b-3p	RREB1
hsa-miR-27b-3p	RAP1B
hsa-miR-27b-3p	RAB14
hsa-miR-27b-3p	PSPC1
hsa-miR-4421	PPP6R1
hsa-miR-27b-3p	COASY
hsa-miR-548ak	PHB2
hsa-miR-27b-3p	PDIA5
hsa-miR-27b-3p	PDHX
hsa-miR-27b-3p	OTUD4
hsa-miR-27b-3p	NUFIP2
hsa-miR-27b-3p	NRAS
hsa-miR-27b-3p	NOLC1
hsa-miR-27b-3p	NLK
hsa-miR-27b-3p	NCBP2
hsa-miR-27b-3p	NAA50
hsa-miR-548ak	MTMR6
hsa-miR-27b-3p	MRPS14
hsa-miR-27b-3p	LYSMD3
hsa-miR-27b-3p	LIN54
hsa-miR-4421	LAMTOR3
hsa-miR-548ak	KLHL11
hsa-miR-27b-3p	KLHDC3
hsa-miR-27b-3p	ITSN2
hsa-miR-27b-3p	ITCH
hsa-miR-27b-3p	ICK
hsa-miR-27b-3p	HAT1
hsa-miR-548ak	GTPBP2
hsa-miR-27b-3p	GSE1
hsa-miR-27b-3p	GPAM
hsa-miR-27b-3p	GNPNAT1
hsa-miR-27b-3p	FOXN2
hsa-miR-27b-3p	FNDC3A
hsa-miR-27b-3p	FHL2
hsa-miR-27b-3p	MIGA2
hsa-miR-27b-3p	ELL2
hsa-miR-27b-3p	DYRK3
hsa-miR-27b-3p	DAZAP2
hsa-miR-27b-3p	CTNND1
hsa-miR-155-5p	CSRP2
hsa-miR-27b-3p	CSRP2
hsa-miR-27b-3p	CELF1
hsa-miR-155-5p	CDKN1B
hsa-miR-27b-3p	C8orf4
hsa-miR-27b-3p	C5orf51
hsa-miR-1245b-5p	BZW1
hsa-miR-27b-3p	BUB3
hsa-miR-4421	BLCAP
hsa-miR-27b-3p	BDNF-AS
hsa-miR-27b-3p	ARL6IP1
hsa-miR-27b-3p	APPBP2
hsa-miR-27b-3p	APEX1
hsa-miR-27b-3p	AP1G1
hsa-miR-27b-3p	ANKRD40
hsa-miR-27b-3p	ALG9
hsa-miR-548ak	AGO2
hsa-miR-1245b-5p	ZNF74
hsa-miR-27b-3p	SUCO
hsa-miR-27b-3p	NECAP1
hsa-miR-548ak	ALG9
hsa-miR-155-5p	ZFP36
hsa-miR-548ak	ERH
hsa-miR-27b-3p	LFNG
hsa-miR-548ak	FAM3C
hsa-miR-27b-3p	ZNF384
hsa-miR-548ak	DDB1
hsa-miR-27b-3p	MKNK2
hsa-miR-1245b-5p	MKNK2
hsa-miR-155-5p	KANSL1
hsa-miR-548ak	IPMK
hsa-miR-548ak	CEP120
hsa-miR-1245b-5p	GJB2
hsa-miR-1245b-5p	TPT1
hsa-miR-1245b-5p	RBM24
hsa-miR-1245b-5p	DOCK9
hsa-miR-1245b-5p	ZC3H6
hsa-miR-1245b-5p	RAB11FIP4
hsa-miR-4421	N6AMT1
hsa-miR-1245b-5p	NEU3
hsa-miR-1245b-5p	ADAMTS17
hsa-miR-155-5p	FITM2
hsa-miR-1245b-5p	ANG
hsa-miR-155-5p	CYP1A1
hsa-miR-155-5p	DENND1B
hsa-miR-548ak	ZBTB20
hsa-miR-27b-3p	ZBTB20
hsa-miR-155-5p	FAM76A
hsa-miR-155-5p	DOK2
hsa-miR-548ak	PTBP2
hsa-miR-548ak	TMEM30B
hsa-miR-27b-3p	AP3B2
hsa-miR-27b-3p	TSPYL1
hsa-miR-548ak	SVOP
hsa-miR-4421	ABCF2
hsa-miR-27b-3p	SLC46A3
hsa-miR-548ak	INHBA
hsa-miR-155-5p	ZNF703
hsa-miR-27b-3p	ZNF460
hsa-miR-548ak	TRIM37
hsa-miR-548ak	SPPL2A
hsa-miR-548ak	SMG1
hsa-miR-27b-3p	PLAGL2
hsa-miR-27b-3p	PISD
hsa-miR-27b-3p	NRBP1
hsa-miR-27b-3p	BEX3
hsa-miR-27b-3p	NEURL1B
hsa-miR-27b-3p	H3F3B
hsa-miR-27b-3p	GNG12
hsa-miR-27b-3p	FAM84B
hsa-miR-548ak	CLIP1
hsa-miR-548ak	CELSR3
hsa-miR-27b-3p	CHEK2
hsa-miR-548ak	CDK4
hsa-miR-27b-3p	BTG2
hsa-miR-27b-3p	ARL5B
hsa-miR-27b-3p	ACER2
hsa-miR-27b-3p	ZFP36
hsa-miR-548ak	ZNF154
hsa-miR-548ak	GRM5
hsa-miR-182-3p	SCIN
hsa-miR-182-3p	ZNF704
hsa-miR-548ak	YOD1
hsa-miR-155-5p	SPRED1
hsa-miR-548ak	RSBN1
hsa-miR-548ak	POLR1B
hsa-miR-27b-3p	HOXA10
hsa-miR-27b-3p	FZD9
hsa-miR-1245b-5p	CAMSAP2
hsa-miR-4421	PLA2G2C
hsa-miR-548ak	NPM3
hsa-miR-1245b-5p	HIST2H3D
hsa-miR-27b-3p	HIST2H2AA4
hsa-miR-27b-3p	HIST2H2AA3
hsa-miR-1245b-5p	FKBP14
hsa-miR-182-3p	TOR1B
hsa-miR-155-5p	TMEM136
hsa-miR-182-3p	PSD3
hsa-miR-27b-3p	GTF2IRD2
hsa-miR-155-5p	CNOT6
hsa-miR-4421	S1PR2
hsa-miR-4421	MAPKAPK5
hsa-miR-4421	EBNA1BP2
hsa-miR-4421	TFPI
hsa-miR-155-5p	ADAMTS4
hsa-miR-548ak	CYP20A1
hsa-miR-4421	METTL7A
hsa-miR-4421	TIMELESS
hsa-miR-4421	ZNF460
hsa-miR-4421	USP9X
hsa-miR-4421	URGCP
hsa-miR-548ak	TRA2B
hsa-miR-548ak	TM9SF3
hsa-miR-4421	FHL2
hsa-miR-27b-3p	EIF5
hsa-miR-4421	HPR
hsa-miR-548ak	SHISA9
hsa-miR-27b-3p	PROX2
hsa-miR-155-5p	MTRNR2L7
hsa-miR-548ak	ARL13B
hsa-miR-548ak	RBM4B
hsa-miR-548ak	TMEM41B
hsa-miR-155-5p	MTRNR2L5
hsa-miR-155-5p	PLEKHA2
hsa-miR-27b-3p	GPATCH11
hsa-miR-27b-3p	KRTAP13-2
hsa-miR-548ak	FRY
hsa-miR-27b-3p	METTL8
hsa-miR-548ak	RAB32
hsa-miR-27b-3p	TIGD2
hsa-miR-4421	ALX1
hsa-miR-4421	UGDH
hsa-miR-548ak	SLC9A4
hsa-miR-27b-3p	ZFHX3
hsa-miR-182-3p	YWHAE
hsa-miR-27b-3p	YIPF4
hsa-miR-27b-3p	TOMM40L
hsa-miR-27b-3p	RNF152
hsa-miR-548ak	PANX1
hsa-miR-27b-3p	TLNRD1
hsa-miR-548ak	IKZF5
hsa-miR-548ak	HMBOX1
hsa-miR-548ak	GDE1
hsa-miR-548ak	EFNA5
hsa-miR-27b-3p	DDI2
hsa-miR-548ak	CSE1L
hsa-miR-27b-3p	ARNTL
hsa-miR-4421	IRGQ
hsa-miR-4421	ARHGAP18
hsa-miR-4421	MYO1H
hsa-miR-4421	SLC25A43
hsa-miR-548ak	GPC4
hsa-miR-4421	ORC1
hsa-miR-4421	IKZF3
hsa-miR-4421	FUT1
hsa-miR-4421	LIMD1
hsa-miR-4421	WDR13
hsa-miR-4421	ZNF280B
hsa-miR-4421	RPS15A
hsa-miR-4421	HSBP1
hsa-miR-548ak	PEX7
hsa-miR-548ak	PARP15
hsa-miR-548ak	XKR9
hsa-miR-548ak	ESYT1
hsa-miR-548ak	KLRC3
hsa-miR-548ak	METTL8
hsa-miR-548ak	ANGPTL3
hsa-miR-548ak	ACSM2B
hsa-miR-548ak	PRELID1
hsa-miR-548ak	HIST1H2BD
hsa-miR-548ak	SPC25
hsa-miR-548ak	GIMAP4
hsa-miR-548ak	SIK1
hsa-miR-155-5p	RORA
hsa-miR-548ak	PTP4A1
hsa-miR-548ak	KPNA1
hsa-miR-548ak	KATNAL1
hsa-miR-182-3p	DUSP1
hsa-miR-548ak	CRNKL1
hsa-miR-548ak	CHEK2
hsa-miR-548ak	RPL7L1
hsa-miR-548ak	TMEM241
hsa-miR-548ak	MKLN1
hsa-miR-155-5p	ZNF678
hsa-miR-548ak	XIAP
hsa-miR-155-5p	UBL3
hsa-miR-548ak	UBE2H
hsa-miR-548ak	SYNCRIP
hsa-miR-548ak	SIX4
hsa-miR-155-5p	PRRC1
hsa-miR-27b-3p	PPIC
hsa-miR-548ak	PCMTD1
hsa-miR-548ak	MAP2K4
hsa-miR-548ak	LIPA
hsa-miR-27b-3p	LIFR
hsa-miR-155-5p	KLHL28
hsa-miR-548ak	KLHL28
hsa-miR-548ak	KLF7
hsa-miR-548ak	HPRT1
hsa-miR-27b-3p	HOXD11
hsa-miR-27b-3p	HOXB3
hsa-miR-4421	HOXB3
hsa-miR-548ak	HOXA13
hsa-miR-548ak	GPR27
hsa-miR-548ak	ENPP5
hsa-miR-27b-3p	EIF5A2
hsa-miR-1245b-5p	DNAJA2
hsa-miR-1245b-5p	CSRNP3
hsa-miR-4421	AURKA
hsa-miR-548ak	ATP5G3
hsa-miR-182-3p	ARID5B
hsa-miR-548ak	ZWINT
hsa-miR-27b-3p	TMEM254
hsa-miR-1245b-5p	ZNF772
hsa-miR-548ak	ZBTB43
hsa-miR-1245b-5p	RAD54L2
hsa-miR-548ak	MSANTD4
hsa-miR-548ak	MFSD9
hsa-miR-27b-3p	ID4
hsa-miR-27b-3p	EIF2S2
hsa-miR-155-5p	EEF2
hsa-miR-548ak	TNIP2
hsa-miR-548ak	BBS10
hsa-miR-548ak	KIF3A
hsa-miR-548ak	KIAA1586
hsa-miR-4421	RPS26
hsa-miR-4421	CCNT1
hsa-miR-182-3p	MOCS3
hsa-miR-155-5p	ZNF644
hsa-miR-27b-3p	ZBTB18
hsa-miR-27b-3p	USP25
hsa-miR-27b-3p	SLC7A2
hsa-miR-27b-3p	SETD1B
hsa-miR-548ak	NHS
hsa-miR-548ak	RCC2
hsa-miR-548ak	PLAGL2
hsa-miR-548ak	HSP90AA1
hsa-miR-155-5p	MTRNR2L3
hsa-miR-27b-3p	PKNOX1
hsa-miR-27b-3p	MAP1B
hsa-miR-548ak	CCDC80
hsa-miR-27b-3p	H3F3C
hsa-miR-155-5p	CDV3
hsa-miR-548ak	VDAC2
hsa-miR-27b-3p	ALDOA
hsa-miR-155-5p	MTRNR2L9
hsa-miR-548ak	ZNF724
hsa-miR-548ak	KHSRP
hsa-miR-4421	PRKAG1
hsa-miR-182-3p	RIMBP3C
hsa-miR-548ak	SMIM15
hsa-miR-4421	ZNF703
hsa-miR-4421	DPY19L3
hsa-miR-4421	FAM46A
hsa-miR-27b-3p	MYO1F
hsa-miR-4421	JAKMIP3
hsa-miR-27b-3p	ZNF106
hsa-miR-27b-3p	RBBP5
hsa-miR-155-5p	CHRDL1
hsa-miR-1245b-5p	SPANXN1
hsa-miR-27b-3p	SPIB
hsa-miR-548ak	EBNA1BP2
hsa-miR-4421	CTU1
hsa-miR-548ak	PRKG2
hsa-miR-548ak	PLEKHG7
hsa-miR-27b-3p	SLC26A2
hsa-miR-155-5p	ZNF500
hsa-miR-4421	RNF217
hsa-miR-4421	PTPN3
hsa-miR-548ak	KDM5A
hsa-miR-27b-3p	HRK
hsa-miR-4421	CASTOR2
hsa-miR-4421	CD3D
hsa-miR-27b-3p	MPRIP
hsa-miR-4421	SLC24A4
hsa-miR-4421	PITPNM3
hsa-miR-1245b-5p	TMEM251
hsa-miR-548ak	CTCFL
hsa-miR-27b-3p	UBXN11
hsa-miR-4421	SLC15A2
hsa-miR-4421	ATCAY
hsa-miR-4421	ZNF724
hsa-miR-4421	DLEU1
hsa-miR-4421	SWSAP1
hsa-miR-4421	FGF10
hsa-miR-4421	PLSCR1
hsa-miR-4421	CHMP1B
hsa-miR-4421	SLC11A2
hsa-miR-4421	CHAF1B
hsa-miR-4421	PCDHA6
hsa-miR-548ak	LYRM2
hsa-miR-1245b-5p	CYLD
hsa-miR-4421	GRIK3
hsa-miR-27b-3p	NR2F2
hsa-miR-155-5p	TDRD6
hsa-miR-27b-3p	KCTD12
hsa-miR-4421	FAM110A
hsa-miR-4421	ZWINT
hsa-miR-4421	GNL3L
hsa-miR-155-5p	MARVELD1
hsa-miR-4421	IMPA2
hsa-miR-548ak	CLDN16
hsa-miR-27b-3p	ZNF175
hsa-miR-4421	UFM1
hsa-miR-4421	GSR
hsa-miR-4421	ZNF652
hsa-miR-27b-3p	WNT9B
hsa-miR-27b-3p	TIMM10
hsa-miR-27b-3p	SMAD4
hsa-miR-27b-3p	SLC6A17
hsa-miR-4421	SCN2B
hsa-miR-4421	PAG1
hsa-miR-4421	HOXA9
hsa-miR-1245b-5p	GSTO2
hsa-miR-4421	GK5
hsa-miR-4421	CORO2A
hsa-miR-155-5p	CNPPD1
hsa-miR-4421	C2CD2L
hsa-miR-27b-3p	ADAMTS5
hsa-miR-4421	RHCG
hsa-miR-4421	ZNF445
hsa-miR-4421	BORCS5
hsa-miR-4421	KIAA1551
hsa-miR-27b-3p	HINT1
hsa-miR-27b-3p	SLC25A25
hsa-miR-4421	PAOX
hsa-miR-1245b-5p	IP6K1
hsa-miR-4421	CCNG1
hsa-miR-4421	ACSBG1
hsa-miR-4421	KLHDC8A
hsa-miR-4421	ATP1B4
hsa-miR-182-3p	GSTO2
hsa-miR-27b-3p	OLR1
hsa-miR-182-3p	CPA4
hsa-miR-548ak	MTHFD1
hsa-miR-4421	CARD8
hsa-miR-4421	CBS
hsa-miR-1245b-5p	QRFPR
hsa-miR-4421	ZNF708
hsa-miR-4421	ACAD8
hsa-miR-4421	SLC5A5
hsa-miR-4421	B4GALT7
hsa-miR-27b-3p	SP1
hsa-miR-4421	SOX12
hsa-miR-27b-3p	SLC25A44
hsa-miR-1245b-5p	RPL35
hsa-miR-4421	NHLRC2
hsa-miR-4421	HHIP
hsa-miR-4421	FRRS1
hsa-miR-4421	FAM208A
hsa-miR-4421	C1GALT1
hsa-miR-4421	ZNF574
hsa-miR-182-3p	EBNA1BP2
hsa-miR-4421	PVR
hsa-miR-4421	ICOSLG
hsa-miR-548ak	SLC43A3
hsa-miR-4421	EXOSC2
hsa-miR-548ak	MKI67
hsa-miR-4421	CENPL
hsa-miR-182-3p	ALDH1A3
hsa-miR-4421	GGA2
hsa-miR-548ak	AQP3
hsa-miR-4421	PHAX
hsa-miR-4421	WDR77
hsa-miR-4421	APOC3
hsa-miR-4421	ZNF394
hsa-miR-4421	XIAP
hsa-miR-4421	USP6NL
hsa-miR-4421	UBXN7
hsa-miR-27b-3p	TOPBP1
hsa-miR-182-3p	TMEM30A
hsa-miR-4421	TMEM127
hsa-miR-4421	TIAL1
hsa-miR-27b-3p	SOS1
hsa-miR-4421	SAR1B
hsa-miR-27b-3p	RUNX1
hsa-miR-548ak	PCGF5
hsa-miR-4421	DCAF16
hsa-miR-4421	CLN8
hsa-miR-182-3p	ASXL2
hsa-miR-4421	AHCY
hsa-miR-4421	NT5C2
hsa-miR-4421	TIMM50
hsa-miR-4421	TRA2B
hsa-miR-4421	C17orf105
hsa-miR-4421	H6PD
hsa-miR-4421	XPNPEP3
hsa-miR-4421	PPFIBP1
hsa-miR-4421	AXL
hsa-miR-4421	CRIPT
hsa-miR-4421	FAM118A
hsa-miR-4421	CDC6
hsa-miR-4421	TMEM170A
hsa-miR-4421	PDK3
hsa-miR-4421	NUDT4
hsa-miR-4421	MRPS14
hsa-miR-4421	LIX1L
hsa-miR-4421	ANP32E
hsa-miR-4421	AHSA2
hsa-miR-548ak	RYBP
hsa-miR-1245b-5p	RANGAP1
hsa-miR-155-5p	FOXE1
hsa-miR-4421	TRIP11
hsa-miR-182-3p	PGM2L1
hsa-miR-4421	RNF103-CHMP3
hsa-miR-155-5p	TYRP1
hsa-miR-4421	CYB5R4
hsa-miR-182-3p	VHLL
hsa-miR-4421	WIPF2
hsa-miR-4421	FBXO31
hsa-miR-4421	KIAA1143
hsa-miR-4421	CHMP3
hsa-miR-27b-3p	RGS6
hsa-miR-4421	EPHB4
hsa-miR-4421	SZT2
hsa-miR-4421	SIGLEC10
hsa-miR-182-3p	PYGO2
hsa-miR-548ak	ZBTB37
hsa-miR-4421	PALM
hsa-miR-1245b-5p	XPOT
hsa-miR-548ak	SETD7
hsa-miR-4421	ELOVL7
hsa-miR-27b-3p	TP53INP2
hsa-miR-4421	MRPS15
hsa-miR-1245b-5p	MRPS15
hsa-miR-27b-3p	BAG2
hsa-miR-1245b-5p	SLC24A2
hsa-miR-4421	FMNL3
hsa-miR-4421	SIGLEC8
hsa-miR-27b-3p	NUDT21
hsa-miR-182-3p	ABCF2
hsa-miR-4421	C1D
hsa-miR-548ak	SDAD1
hsa-miR-4421	OSTM1
hsa-miR-27b-3p	FBXO46
hsa-miR-27b-3p	CFDP1
hsa-miR-27b-3p	ZNF627
hsa-miR-27b-3p	ZFX
hsa-miR-27b-3p	WDFY1
hsa-miR-27b-3p	UBR5
hsa-miR-27b-3p	UBE2G1
hsa-miR-27b-3p	TRIM23
hsa-miR-27b-3p	TPT1
hsa-miR-27b-3p	TMSB10
hsa-miR-27b-3p	SNX25
hsa-miR-27b-3p	SMAD2
hsa-miR-27b-3p	SGMS1
hsa-miR-27b-3p	SERTAD3
hsa-miR-27b-3p	SEC24A
hsa-miR-27b-3p	RYBP
hsa-miR-27b-3p	RNF38
hsa-miR-27b-3p	RNF139
hsa-miR-27b-3p	PREX1
hsa-miR-27b-3p	PLXND1
hsa-miR-27b-3p	PHLPP2
hsa-miR-27b-3p	PHC2
hsa-miR-27b-3p	PGM2L1
hsa-miR-27b-3p	PAK2
hsa-miR-27b-3p	NUP133
hsa-miR-27b-3p	NSD1
hsa-miR-27b-3p	NFE2L2
hsa-miR-27b-3p	NF1
hsa-miR-27b-3p	KMT2C
hsa-miR-27b-3p	MIER3
hsa-miR-27b-3p	MGEA5
hsa-miR-27b-3p	MED14
hsa-miR-27b-3p	LRRC61
hsa-miR-27b-3p	LPCAT1
hsa-miR-27b-3p	LMNB2
hsa-miR-27b-3p	LBR
hsa-miR-27b-3p	IER3
hsa-miR-27b-3p	HMGXB4
hsa-miR-27b-3p	GYS1
hsa-miR-27b-3p	GLCCI1
hsa-miR-27b-3p	GCSAM
hsa-miR-27b-3p	FEM1B
hsa-miR-27b-3p	FCHSD2
hsa-miR-27b-3p	FARSA
hsa-miR-27b-3p	ELMO1
hsa-miR-27b-3p	E2F7
hsa-miR-27b-3p	DERL1
hsa-miR-27b-3p	CPEB4
hsa-miR-27b-3p	CCNL2
hsa-miR-27b-3p	C2CD2L
hsa-miR-27b-3p	SZRD1
hsa-miR-27b-3p	ATP5G3
hsa-miR-27b-3p	AFF4
hsa-miR-27b-3p	ADAR
hsa-miR-27b-3p	ABL2
hsa-miR-27b-3p	HIP1R
hsa-miR-27b-3p	PLK2
hsa-miR-27b-3p	NR5A2
hsa-miR-27b-3p	ROR1
hsa-miR-27b-3p	CCNG1
hsa-miR-27b-3p	FZD7
hsa-miR-27b-3p	OSBPL6
hsa-miR-27b-3p	HMGB3
hsa-miR-27b-3p	CDH11
hsa-miR-27b-3p	EGFR
hsa-miR-27b-3p	MET
hsa-miR-155-5p	MAPK13
hsa-miR-27b-3p	CX3CL1
hsa-miR-182-3p	SCO2
hsa-miR-182-3p	NOX4
hsa-miR-155-5p	SOCS6
hsa-miR-27b-3p	SOCS6
hsa-miR-27b-3p	UCA1
hsa-miR-182-3p	FBXW7
hsa-miR-182-3p	STAT5B
hsa-miR-155-5p	RPTOR
hsa-miR-182-3p	MYADM
hsa-miR-155-5p	TFAM
hsa-miR-155-5p	STAT1
hsa-miR-155-5p	CCND2
hsa-miR-27b-3p	PINK1
hsa-miR-155-5p	CASP3
hsa-miR-155-5p	TBRG1
hsa-miR-155-5p	HOMEZ
hsa-miR-155-5p	NR1H3
hsa-miR-27b-3p	CDH5
hsa-miR-155-5p	PTEN
hsa-miR-155-5p	FBXW7
hsa-miR-155-5p	SAMHD1
hsa-miR-1245b-5p	CARM1
hsa-miR-1245b-5p	EIF4H
hsa-miR-1245b-5p	LYPLA2
hsa-miR-1245b-5p	YKT6
hsa-miR-1245b-5p	ZC3H7B
hsa-miR-155-5p	CS
hsa-miR-182-3p	ACACA
hsa-miR-182-3p	ACTG1
hsa-miR-182-3p	DDA1
hsa-miR-182-3p	PRR14L
hsa-miR-182-3p	RNMT
hsa-miR-27b-3p	ADGRL1
hsa-miR-27b-3p	ATPAF1
hsa-miR-27b-3p	CAPN15
hsa-miR-27b-3p	COPZ1
hsa-miR-27b-3p	FRYL
hsa-miR-27b-3p	HOXC11
hsa-miR-27b-3p	MMS22L
hsa-miR-27b-3p	RETREG2
hsa-miR-27b-3p	SLC16A1
hsa-miR-27b-3p	SNCG
hsa-miR-27b-3p	VPS26B
hsa-miR-27b-3p	WDTC1
hsa-miR-27b-3p	ZBTB37
hsa-miR-4421	ACBD7
hsa-miR-4421	MAP4
hsa-miR-4421	MBD3
hsa-miR-4421	POLL
hsa-miR-4421	SOCS7
hsa-miR-4421	TM9SF4
hsa-miR-4421	WBP11
hsa-miR-4421	ZNF704
hsa-miR-548ak	NACC2
hsa-miR-548ak	PKD1
hsa-miR-548ak	PPP1R18
hsa-miR-548ak	PTPN1
hsa-miR-548ak	SDE2
hsa-miR-548ak	UHMK1
hsa-miR-155-5p	GEN1
hsa-miR-155-5p	MTRNR2L1
hsa-miR-182-3p	FOXK2
hsa-miR-182-3p	RTCB
hsa-miR-27b-3p	GIPC1
hsa-miR-27b-3p	MACC1
hsa-miR-27b-3p	NUP93
hsa-miR-27b-3p	RABGAP1
hsa-miR-4421	ACOX1
hsa-miR-4421	ATIC
hsa-miR-4421	CDCP1
hsa-miR-4421	CENPA
hsa-miR-4421	GPBP1
hsa-miR-4421	LPIN3
hsa-miR-4421	MEIS1
hsa-miR-4421	NCBP3
hsa-miR-4421	PCF11
hsa-miR-4421	PSD4
hsa-miR-4421	RILPL1
hsa-miR-4421	SLC48A1
hsa-miR-4421	SRP19
hsa-miR-4421	TPM3
hsa-miR-4421	TRUB2
hsa-miR-4421	ZNF329
hsa-miR-548ak	CD47
hsa-miR-548ak	CDKL2
hsa-miR-548ak	RBMS2
hsa-miR-548ak	RDH11
hsa-miR-548ak	TPRA1
hsa-miR-548ak	ZMPSTE24
hsa-miR-27b-3p	SEMA6D
hsa-miR-4421	ZNF878
hsa-miR-548ak	AKAP11
hsa-miR-548ak	TIAF1
hsa-miR-548ak	ZNF395

## Sheet: KEGG
Supplementary Table 4. Enrichment results for the targets of the driver microRNAs retrieved from MIENTURNET by querying KEGG pathways database.
microRNA	KEGG ID	Description	p-value	FDR	Genes	Count
hsa-miR-1245b-5p	hsa04070	Phosphatidylinositol signaling system	0.00188813	0.168938	CALM3/PLCB3/IP6K1	3
hsa-miR-1245b-5p	hsa03013	RNA transport	0.0116545	0.211823	CLNS1A/RANGAP1/XPOT	3
hsa-miR-1245b-5p	hsa04720	Long-term potentiation	0.0127664	0.211823	CALM3/PLCB3	2
hsa-miR-1245b-5p	hsa04924	Renin secretion	0.0135039	0.211823	CALM3/PLCB3	2
hsa-miR-1245b-5p	hsa04971	Gastric acid secretion	0.0162277	0.211823	CALM3/PLCB3	2
hsa-miR-1245b-5p	hsa04912	GnRH signaling pathway	0.0237252	0.211823	CALM3/PLCB3	2
hsa-miR-1245b-5p	hsa04970	Salivary secretion	0.0237252	0.211823	CALM3/PLCB3	2
hsa-miR-1245b-5p	hsa04713	Circadian entrainment	0.0256621	0.211823	CALM3/PLCB3	2
hsa-miR-1245b-5p	hsa04750	Inflammatory mediator regulation of TRP channels	0.0261562	0.211823	CALM3/PLCB3	2
hsa-miR-1245b-5p	hsa04925	Aldosterone synthesis and secretion	0.0261562	0.211823	CALM3/PLCB3	2
hsa-miR-1245b-5p	hsa04916	Melanogenesis	0.027662	0.211823	CALM3/PLCB3	2
hsa-miR-1245b-5p	hsa04625	C-type lectin receptor signaling pathway	0.0292023	0.211823	CALM3/CYLD	2
hsa-miR-1245b-5p	hsa04922	Glucagon signaling pathway	0.0307767	0.211823	CALM3/PLCB3	2
hsa-miR-1245b-5p	hsa04728	Dopaminergic synapse	0.0451459	0.22164	CALM3/PLCB3	2
hsa-miR-1245b-5p	hsa00511	Other glycan degradation	0.0456551	0.22164	NEU3	1
hsa-miR-1245b-5p	hsa04270	Vascular smooth muscle contraction	0.0457645	0.22164	CALM3/PLCB3	2
hsa-miR-1245b-5p	hsa04910	Insulin signaling pathway	0.048271	0.22164	CALM3/MKNK2	2
hsa-miR-1245b-5p	hsa04371	Apelin signaling pathway	0.0489055	0.22164	CALM3/PLCB3	2
hsa-miR-1245b-5p	hsa04915	Estrogen signaling pathway	0.0489055	0.22164	CALM3/PLCB3	2
hsa-miR-1245b-5p	hsa05418	Fluid shear stress and atherosclerosis	0.0495431	0.22164	CALM3/GSTO2	2
hsa-miR-1245b-5p	hsa04261	Adrenergic signaling in cardiomyocytes	0.0567565	0.24182	CALM3/PLCB3	2
hsa-miR-1245b-5p	hsa04921	Oxytocin signaling pathway	0.0594674	0.241853	CALM3/PLCB3	2
hsa-miR-1245b-5p	hsa03010	Ribosome	0.0622235	0.242059	RPL35/MRPS15	2
hsa-miR-1245b-5p	hsa04022	cGMP-PKG signaling pathway	0.0685837	0.255685	CALM3/PLCB3	2
hsa-miR-1245b-5p	hsa04744	Phototransduction	0.0725708	0.259727	CALM3	1
hsa-miR-1245b-5p	hsa04130	SNARE interactions in vesicular transport	0.0821778	0.274059	YKT6	1
hsa-miR-1245b-5p	hsa05034	Alcoholism	0.0834525	0.274059	CALM3/HIST2H3D	2
hsa-miR-1245b-5p	hsa04613	Neutrophil extracellular trap formation	0.0857643	0.274059	PLCB3/HIST2H3D	2
hsa-miR-1245b-5p	hsa05143	African trypanosomiasis	0.09169	0.282891	PLCB3	1
hsa-miR-1245b-5p	hsa04015	Rap1 signaling pathway	0.101668	0.303221	CALM3/PLCB3	2
hsa-miR-1245b-5p	hsa05417	Lipid and atherosclerosis	0.105769	0.305276	CALM3/PLCB3	2
hsa-miR-1245b-5p	hsa05163	Human cytomegalovirus infection	0.114109	0.311969	CALM3/PLCB3	2
hsa-miR-1245b-5p	hsa04973	Carbohydrate digestion and absorption	0.115061	0.311969	PLCB3	1
hsa-miR-1245b-5p	hsa00600	Sphingolipid metabolism	0.119667	0.314912	NEU3	1
hsa-miR-1245b-5p	hsa04020	Calcium signaling pathway	0.126937	0.320137	CALM3/PLCB3	2
hsa-miR-1245b-5p	hsa04961	Endocrine and other factor-regulated calcium reabsorption	0.128808	0.320137	PLCB3	1
hsa-miR-1245b-5p	hsa05131	Shigellosis	0.133043	0.321468	PLCB3/HIST2H3D	2
hsa-miR-1245b-5p	hsa00480	Glutathione metabolism	0.137859	0.321468	GSTO2	1
hsa-miR-1245b-5p	hsa04730	Long-term depression	0.144589	0.321468	PLCB3	1
hsa-miR-1245b-5p	hsa04929	GnRH secretion	0.153484	0.321468	PLCB3	1
hsa-miR-1245b-5p	hsa04927	Cortisol synthesis and secretion	0.155694	0.321468	PLCB3	1
hsa-miR-1245b-5p	hsa05031	Amphetamine addiction	0.164479	0.321468	CALM3	1
hsa-miR-1245b-5p	hsa05204	Chemical carcinogenesis - DNA adducts	0.164479	0.321468	GSTO2	1
hsa-miR-1245b-5p	hsa04622	RIG-I-like receptor signaling pathway	0.166662	0.321468	CYLD	1
hsa-miR-1245b-5p	hsa00982	Drug metabolism - cytochrome P450	0.171011	0.321468	GSTO2	1
hsa-miR-1245b-5p	hsa00562	Inositol phosphate metabolism	0.173177	0.321468	PLCB3	1
hsa-miR-1245b-5p	hsa01524	Platinum drug resistance	0.173177	0.321468	GSTO2	1
hsa-miR-1245b-5p	hsa04918	Thyroid hormone synthesis	0.177493	0.321468	PLCB3	1
hsa-miR-1245b-5p	hsa05214	Glioma	0.177493	0.321468	CALM3	1
hsa-miR-1245b-5p	hsa05133	Pertussis	0.179644	0.321468	CALM3	1
hsa-miR-1245b-5p	hsa00980	Metabolism of xenobiotics by cytochrome P450	0.183928	0.322681	GSTO2	1
hsa-miR-1245b-5p	hsa00983	Drug metabolism - other enzymes	0.188191	0.323811	GSTO2	1
hsa-miR-1245b-5p	hsa04742	Taste transduction	0.200853	0.332798	PLCB3	1
hsa-miR-1245b-5p	hsa04911	Insulin secretion	0.200853	0.332798	PLCB3	1
hsa-miR-1245b-5p	hsa04540	Gap junction	0.205032	0.333545	PLCB3	1
hsa-miR-1245b-5p	hsa00564	Glycerophospholipid metabolism	0.225616	0.336726	LYPLA2	1
hsa-miR-1245b-5p	hsa01522	Endocrine resistance	0.225616	0.336726	CARM1	1
hsa-miR-1245b-5p	hsa04933	AGE-RAGE signaling pathway in diabetic complications	0.229671	0.336726	PLCB3	1
hsa-miR-1245b-5p	hsa04972	Pancreatic secretion	0.233706	0.336726	PLCB3	1
hsa-miR-1245b-5p	hsa05142	Chagas disease	0.233706	0.336726	PLCB3	1
hsa-miR-1245b-5p	hsa05146	Amoebiasis	0.233706	0.336726	PLCB3	1
hsa-miR-1245b-5p	hsa04064	NF-kappa B signaling pathway	0.237721	0.336726	CYLD	1
hsa-miR-1245b-5p	hsa04928	Parathyroid hormone synthesis, secretion and action	0.241716	0.336726	PLCB3	1
hsa-miR-1245b-5p	hsa05010	Alzheimer disease	0.247461	0.336726	CALM3/PLCB3	2
hsa-miR-1245b-5p	hsa04066	HIF-1 signaling pathway	0.247671	0.336726	MKNK2	1
hsa-miR-1245b-5p	hsa04725	Cholinergic synapse	0.255542	0.336726	PLCB3	1
hsa-miR-1245b-5p	hsa04724	Glutamatergic synapse	0.257498	0.336726	PLCB3	1
hsa-miR-1245b-5p	hsa04726	Serotonergic synapse	0.259448	0.336726	PLCB3	1
hsa-miR-1245b-5p	hsa04071	Sphingolipid signaling pathway	0.267202	0.336726	PLCB3	1
hsa-miR-1245b-5p	hsa04722	Neurotrophin signaling pathway	0.267202	0.336726	CALM3	1
hsa-miR-1245b-5p	hsa04935	Growth hormone synthesis, secretion and action	0.267202	0.336726	PLCB3	1
hsa-miR-1245b-5p	hsa04919	Thyroid hormone signaling pathway	0.271049	0.33683	PLCB3	1
hsa-miR-1245b-5p	hsa04611	Platelet activation	0.276785	0.336996	PLCB3	1
hsa-miR-1245b-5p	hsa04380	Osteoclast differentiation	0.284365	0.336996	CYLD	1
hsa-miR-1245b-5p	hsa04114	Oocyte meiosis	0.286248	0.336996	CALM3	1
hsa-miR-1245b-5p	hsa04926	Relaxin signaling pathway	0.286248	0.336996	PLCB3	1
hsa-miR-1245b-5p	hsa05322	Systemic lupus erythematosus	0.2993	0.347785	HIST2H3D	1
hsa-miR-1245b-5p	hsa05017	Spinocerebellar ataxia	0.312123	0.358036	PLCB3	1
hsa-miR-1245b-5p	hsa04072	Phospholipase D signaling pathway	0.321146	0.359176	PLCB3	1
hsa-miR-1245b-5p	hsa04723	Retrograde endocannabinoid signaling	0.321146	0.359176	PLCB3	1
hsa-miR-1245b-5p	hsa04934	Cushing syndrome	0.333588	0.365913	PLCB3	1
hsa-miR-1245b-5p	hsa04218	Cellular senescence	0.335348	0.365913	CALM3	1
hsa-miR-1245b-5p	hsa04217	Necroptosis	0.340601	0.367166	CYLD	1
hsa-miR-1245b-5p	hsa05022	Pathways of neurodegeneration - multiple diseases	0.351775	0.370506	CALM3/PLCB3	2
hsa-miR-1245b-5p	hsa04310	Wnt signaling pathway	0.352703	0.370506	PLCB3	1
hsa-miR-1245b-5p	hsa05225	Hepatocellular carcinoma	0.356122	0.370506	GSTO2	1
hsa-miR-1245b-5p	hsa04141	Protein processing in endoplasmic reticulum	0.361218	0.371489	DNAJA2	1
hsa-miR-1245b-5p	hsa05168	Herpes simplex virus 1 infection	0.372897	0.378279	ZNF74/ZNF772	2
hsa-miR-1245b-5p	hsa05152	Tuberculosis	0.376276	0.378279	CALM3	1
hsa-miR-1245b-5p	hsa04621	NOD-like receptor signaling pathway	0.384496	0.382247	PLCB3	1
hsa-miR-1245b-5p	hsa04062	Chemokine signaling pathway	0.395829	0.383901	PLCB3	1
hsa-miR-1245b-5p	hsa05202	Transcriptional misregulation in cancer	0.395829	0.383901	HIST2H3D	1
hsa-miR-1245b-5p	hsa05167	Kaposi sarcoma-associated herpesvirus infection	0.399031	0.383901	CALM3	1
hsa-miR-1245b-5p	hsa05415	Diabetic cardiomyopathy	0.413239	0.39334	PLCB3	1
hsa-miR-1245b-5p	hsa05170	Human immunodeficiency virus 1 infection	0.427126	0.398089	CALM3	1
hsa-miR-1245b-5p	hsa05207	Chemical carcinogenesis - receptor activation	0.427126	0.398089	GSTO2	1
hsa-miR-1245b-5p	hsa04024	cAMP signaling pathway	0.437711	0.403748	CALM3	1
hsa-miR-1245b-5p	hsa04014	Ras signaling pathway	0.456875	0.412912	CALM3	1
hsa-miR-1245b-5p	hsa05171	Coronavirus disease - COVID-19	0.456875	0.412912	RPL35	1
hsa-miR-1245b-5p	hsa05012	Parkinson disease	0.481	0.429783	CALM3	1
hsa-miR-1245b-5p	hsa04144	Endocytosis	0.48515	0.429783	RAB11FIP4	1
hsa-miR-1245b-5p	hsa04010	MAPK signaling pathway	0.54003	0.473711	MKNK2	1
hsa-miR-1245b-5p	hsa05016	Huntington disease	0.554657	0.481818	PLCB3	1
hsa-miR-155-5p	hsa04933	AGE-RAGE signaling pathway in diabetic complications	1.07735e-12	2.14337e-10	AGTR1/EDN1/KRAS/ICAM1/SELE/SMAD2/JUN/NOS3/RAC1/COL4A2/SMAD4/VCAM1/SMAD3/CCND1/CXCL8/STAT3/CDK4/CCL2/NFKB1/IL6/PIK3R1/MAPK14/PIK3CA/AKT1/CDKN1B/MAPK13/STAT1/CASP3	28
hsa-miR-155-5p	hsa05210	Colorectal cancer	2.00568e-09	1.99512e-07	MSH6/MSH2/MLH1/APC/CTNNB1/RHOA/KRAS/SMAD2/JUN/RAC1/SMAD4/DDB2/EGFR/SMAD3/CCND1/GSK3B/PIK3R1/FOS/MYC/PIK3CA/AKT1/CASP3	22
hsa-miR-155-5p	hsa05161	Hepatitis B	3.99116e-08	2.32174e-06	TAB2/IKBKE/KRAS/JUN/FADD/MYD88/TICAM2/YWHAZ/SMAD4/MAVS/APAF1/DDB2/SMAD3/CDK2/CXCL8/STAT3/NFKB1/IL6/E2F2/PIK3R1/FOS/MAPK14/MYC/PIK3CA/CREB3L2/AKT1/MAPK13/STAT1/CASP3	29
hsa-miR-155-5p	hsa05169	Epstein-Barr virus infection	4.66805e-08	2.32174e-06	TAB2/IKBKE/ICAM1/JUN/FADD/MYD88/SIN3A/RBPJ/RAC1/SAP30L/MAVS/MAP3K14/APAF1/DDB2/CCND1/CDK2/STAT3/CDK4/NFKB1/IL6/E2F2/PIK3R1/MAPK14/MYC/PIK3CA/HLA-DPA1/ENTPD1/AKT1/CDKN1B/MAPK13/STAT1/CCND2/CASP3	33
hsa-miR-155-5p	hsa05160	Hepatitis C	7.47262e-08	2.97332e-06	CTNNB1/CLDN1/IKBKE/KRAS/FADD/EIF3E/YWHAZ/PPP2R2A/CD81/MAVS/APAF1/EGFR/CCND1/CDK2/PSME3/STAT3/CDK4/GSK3B/NFKB1/E2F2/PIK3R1/MYC/PIK3CA/SOCS3/AKT1/STAT1/CASP3/NR1H3	28
hsa-miR-155-5p	hsa05212	Pancreatic cancer	2.15103e-07	7.13236e-06	KRAS/SMAD2/RAC1/SMAD4/DDB2/CDKN2A/EGFR/SMAD3/CCND1/STAT3/CDK4/NFKB1/E2F2/PIK3R1/RAD51/PIK3CA/AKT1/STAT1	18
hsa-miR-155-5p	hsa04917	Prolactin signaling pathway	3.18191e-07	7.49986e-06	SOCS1/FOXO3/KRAS/CCND1/STAT3/GSK3B/NFKB1/PIK3R1/FOS/MAPK14/PIK3CA/SOCS3/AKT1/MAPK13/SOCS6/STAT1/CCND2	17
hsa-miR-155-5p	hsa05225	Hepatocellular carcinoma	3.26544e-07	7.49986e-06	APC/TXNRD1/CTNNB1/ARID2/KRAS/SMAD2/CSNK1A1/MGST2/SMARCD2/SMAD4/PBRM1/SMARCE1/DDB2/CSNK1A1L/CDKN2A/EGFR/SMAD3/CCND1/WNT5A/SMARCA4/CDK4/GSK3B/E2F2/PIK3R1/MYC/PIK3CA/AKT1/PTEN	28
hsa-miR-155-5p	hsa04668	TNF signaling pathway	3.39279e-07	7.49986e-06	TAB2/CEBPB/EDN1/ICAM1/SELE/JUN/FADD/JUNB/MAP3K14/VCAM1/CCL2/NFKB1/IL6/PIK3R1/FOS/MAPK14/PIK3CA/SOCS3/CREB3L2/AKT1/MAPK13/CASP3	22
hsa-miR-155-5p	hsa05167	Kaposi sarcoma-associated herpesvirus infection	6.5909e-07	1.11204e-05	CTNNB1/ATG3/IKBKE/IFNGR1/KRAS/ICAM1/JUN/FADD/GNB4/FGF2/RAC1/CCND1/CXCL8/STAT3/CDK4/GSK3B/NFKB1/IL6/E2F2/PIK3R1/FOS/MAPK14/MYC/PIK3CA/HIF1A/AKT1/ZFP36/MAPK13/STAT1/CASP3	30
hsa-miR-155-5p	hsa05213	Endometrial cancer	6.61257e-07	1.11204e-05	MLH1/APC/CTNNB1/FOXO3/KRAS/CTNNA1/DDB2/EGFR/CCND1/GSK3B/PIK3R1/MYC/PIK3CA/AKT1/PTEN	15
hsa-miR-155-5p	hsa05417	Lipid and atherosclerosis	6.70755e-07	1.11204e-05	TAB2/TNFRSF10A/RHOA/IKBKE/KRAS/ICAM1/SELE/JUN/NOS3/MYD88/RAP1B/TICAM2/RAC1/OLR1/VAV2/APAF1/VCAM1/CXCL8/STAT3/GSK3B/CCL2/NFKB1/IL6/CD36/PIK3R1/FOS/MAPK14/PIK3CA/AKT1/CYP1A1/MAPK13/CASP3	32
hsa-miR-155-5p	hsa05226	Gastric cancer	1.23983e-06	1.89738e-05	MLH1/APC/CTNNB1/FGF7/KRAS/SMAD2/CSNK1A1/JUP/FGF2/CTNNA1/SMAD4/DDB2/CSNK1A1L/EGFR/SMAD3/CCND1/CDK2/WNT5A/GSK3B/E2F2/PIK3R1/MYC/PIK3CA/AKT1/CDKN1B	25
hsa-miR-155-5p	hsa04068	FoxO signaling pathway	1.47506e-06	2.09614e-05	FOXO3/KRAS/BCL6/PLK1/SMAD4/GABARAPL1/CAT/EGFR/SMAD3/CCND1/CDK2/STAT3/IL6/PIK3R1/MAPK14/S1PR1/PIK3CA/SIRT1/AKT1/CDKN1B/MAPK13/CCND2/PTEN	23
hsa-miR-155-5p	hsa05132	Salmonella infection	2.27395e-06	3.01597e-05	TAB2/TNFRSF10A/RAB5C/PODXL/CTNNB1/RHOA/JUN/FADD/EXOC7/DYNC2H1/MYD88/CYFIP1/NCKAP1/EXOC2/FLNA/RAC1/FLNB/ACTR2/MYO6/ARL8B/CSE1L/ANXA2/CXCL8/ARPC3/NFKB1/IL6/VPS18/FOS/MAPK14/MYC/PIK3CA/AKT1/MAPK13/CASP3	34
hsa-miR-155-5p	hsa05162	Measles	4.23067e-06	5.26051e-05	TAB2/IKBKE/JUN/FADD/MYD88/MAVS/APAF1/CCND1/CDK2/STAT3/CDK4/GSK3B/NFKB1/IL6/PIK3R1/FOS/IL2/PIK3CA/AKT1/CDKN1B/STAT1/CCND2/CASP3	23
hsa-miR-155-5p	hsa04660	T cell receptor signaling pathway	6.64553e-06	7.64931e-05	RHOA/CTLA4/KRAS/JUN/CARD11/VAV2/MAP3K14/PAK2/CDK4/GSK3B/NFKB1/PIK3R1/FOS/MAPK14/ITK/IL2/PIK3CA/AKT1/MAPK13	19
hsa-miR-155-5p	hsa04550	Signaling pathways regulating pluripotency of stem cells	6.92081e-06	7.64931e-05	MEIS1/SMAD5/ZIC3/JARID2/APC/SMAD1/CTNNB1/KRAS/SMAD2/FGF2/SMAD4/RIF1/SMAD3/WNT5A/STAT3/NEUROG1/GSK3B/PIK3R1/MAPK14/MYC/PIK3CA/AKT1/MAPK13	23
hsa-miR-155-5p	hsa05130	Pathogenic Escherichia coli infection	8.40118e-06	8.79681e-05	TAB2/TNFRSF10A/MYO1E/MYO10/GNA13/CLDN1/RHOA/JUN/FADD/TMBIM6/MYD88/CYFIP1/NCKAP1/SEC24B/RAC1/ACTR2/MYO6/MYO1D/TJP1/CXCL8/ARPC3/PAK2/NFKB1/IL6/FOS/MAPK14/MAPK13/CASP3	28
hsa-miR-155-5p	hsa04218	Cellular senescence	9.60897e-06	9.5584e-05	RHEB/FOXO3/KRAS/ETS1/SMAD2/RAD1/CDKN2A/SMAD3/CCND1/CDK2/CXCL8/CDK4/NFKB1/IL6/E2F2/PIK3R1/MAPK14/MYC/PIK3CA/SIRT1/AKT1/MAPK13/CCND2/PTEN	24
hsa-miR-155-5p	hsa05235	PD-L1 expression and PD-1 checkpoint pathway in cancer	1.09711e-05	9.72813e-05	IFNGR1/KRAS/JUN/MYD88/TICAM2/EGFR/STAT3/NFKB1/PIK3R1/FOS/MAPK14/PIK3CA/HIF1A/AKT1/MAPK13/STAT1/PTEN	17
hsa-miR-155-5p	hsa05224	Breast cancer	1.10836e-05	9.72813e-05	APC/CTNNB1/FGF7/KRAS/JUN/CSNK1A1/FGF2/DDB2/NOTCH2/CSNK1A1L/EGFR/CCND1/WNT5A/CDK4/GSK3B/E2F2/PIK3R1/FOS/MYC/SP1/PIK3CA/AKT1/PTEN	23
hsa-miR-155-5p	hsa05135	Yersinia infection	1.12465e-05	9.72813e-05	TAB2/PKN2/RHOA/JUN/MYD88/RAC1/ACTR2/VAV2/CXCL8/ARPC3/GSK3B/CCL2/NFKB1/IL6/PIK3R1/FOS/MAPK14/IL2/DOCK1/PIK3CA/AKT1/MAPK13	22
hsa-miR-155-5p	hsa05165	Human papillomavirus infection	1.56211e-05	0.00012949	APC/RHEB/PRKCI/CTNNB1/ATP6V1C1/IKBKE/KRAS/CSNK1A1/FADD/UBR4/PSEN1/RBPJ/COL4A2/PPP2R2A/MPP5/ITGB4/NOTCH2/CSNK1A1L/ATP6V1H/ITGB5/GNAS/EGFR/THBS1/CCND1/CDK2/WNT5A/CDK4/GSK3B/NFKB1/PIK3R1/PATJ/PIK3CA/CREB3L2/AKT1/CDKN1B/STAT1/CCND2/CASP3/PTEN	39
hsa-miR-155-5p	hsa05142	Chagas disease	1.90618e-05	0.000151692	IFNGR1/SMAD2/JUN/FADD/MYD88/PPP2R2A/GNAS/CXCL8/CCL2/NFKB1/IL6/PIK3R1/FOS/MAPK14/IL2/PIK3CA/AKT1/MAPK13	18
hsa-miR-155-5p	hsa05166	Human T-cell leukemia virus 1 infection	2.31741e-05	0.000176828	SPI1/KRAS/ETS1/ICAM1/SMAD2/JUN/XPO1/SMAD4/MAP3K14/CDKN2A/SMAD3/CCND1/CDK2/CDK4/NFKB1/IL6/E2F2/PIK3R1/FOS/MYC/IL2/PIK3CA/ELK4/HLA-DPA1/CREB3L2/AKT1/ZFP36/CCND2/PTEN	29
hsa-miR-155-5p	hsa05220	Chronic myeloid leukemia	2.39981e-05	0.000176828	KRAS/SMAD4/DDB2/CDKN2A/SMAD3/CCND1/CDK4/NFKB1/E2F2/PIK3R1/MYC/CBL/PIK3CA/AKT1/CDKN1B	15
hsa-miR-155-5p	hsa05163	Human cytomegalovirus infection	3.86333e-05	0.0002745	RHEB/GNA13/CTNNB1/RHOA/KRAS/FADD/GNB4/RAC1/CDKN2A/GNAS/EGFR/CCND1/CXCL8/STAT3/CDK4/GSK3B/CCL2/NFKB1/IL6/E2F2/PIK3R1/MAPK14/MYC/SP1/PIK3CA/CREB3L2/AKT1/MAPK13/CASP3	29
hsa-miR-155-5p	hsa01522	Endocrine resistance	4.0743e-05	0.000279507	KRAS/JUN/NOTCH2/CDKN2A/GNAS/EGFR/CCND1/CDK4/E2F2/PIK3R1/FOS/MAPK14/SP1/PIK3CA/AKT1/CDKN1B/MAPK13	17
hsa-miR-155-5p	hsa05218	Melanoma	5.32135e-05	0.000352889	FGF7/KRAS/MITF/FGF2/DDB2/CDKN2A/EGFR/CCND1/CDK4/E2F2/PIK3R1/PIK3CA/AKT1/PTEN	14
hsa-miR-155-5p	hsa04657	IL-17 signaling pathway	8.65791e-05	0.000551062	TAB2/CEBPB/IKBKE/JUN/FADD/IL17RB/CXCL8/GSK3B/CCL2/NFKB1/IL6/FOS/MAPK14/SRSF1/MAPK13/CASP3	16
hsa-miR-155-5p	hsa04620	Toll-like receptor signaling pathway	8.86365e-05	0.000551062	TAB2/IKBKE/JUN/FADD/MYD88/TICAM2/RAC1/CXCL8/NFKB1/IL6/PIK3R1/FOS/MAPK14/PIK3CA/AKT1/MAPK13/STAT1	17
hsa-miR-155-5p	hsa05205	Proteoglycans in cancer	0.000126809	0.000764492	CTNNB1/RHOA/KRAS/SMAD2/FLNA/PLAUR/FGF2/RAC1/FLNB/VAV2/ITGB5/EGFR/THBS1/CCND1/WNT5A/STAT3/PDCD4/PIK3R1/MAPK14/MYC/CBL/PIK3CA/HIF1A/AKT1/MAPK13/CASP3	26
hsa-miR-155-5p	hsa04380	Osteoclast differentiation	0.000132672	0.000776317	TAB2/SOCS1/SPI1/IFNGR1/CSF1R/JUN/MITF/RAC1/JUNB/MAP3K14/NFKB1/PIK3R1/FOS/MAPK14/PIK3CA/SOCS3/AKT1/MAPK13/STAT1	19
hsa-miR-155-5p	hsa05164	Influenza A	0.000139404	0.000792402	TNFRSF10A/DNAJB1/IKBKE/IFNGR1/ICAM1/FADD/MYD88/XPO1/MAVS/APAF1/CXCL8/CDK4/CCL2/NFKB1/IL6/PIK3R1/PIK3CA/SOCS3/KPNA5/HLA-DPA1/AKT1/STAT1/CASP3	23
hsa-miR-155-5p	hsa05120	Epithelial cell signaling in Helicobacter pylori infection	0.000160072	0.000865304	ATP6V1C1/JUN/RAC1/MAP3K14/TJP1/ATP6V1H/EGFR/CXCL8/ADAM10/NFKB1/MAPK14/MAPK13/CASP3	13
hsa-miR-155-5p	hsa04066	HIF-1 signaling pathway	0.000160928	0.000865304	EDN1/IFNGR1/NOS3/EIF4E2/PDK1/FLT1/HK2/EGFR/STAT3/NFKB1/IL6/PIK3R1/VHL/PIK3CA/HIF1A/AKT1/CDKN1B	17
hsa-miR-155-5p	hsa04152	AMPK signaling pathway	0.000173192	0.00090674	RHEB/FOXO3/RAB14/CAB39L/CAB39/SCD/PPP2R2A/CPT1A/RAB2A/CCND1/CD36/PIK3R1/PIK3CA/SIRT1/CREB3L2/AKT1/EEF2/RPTOR	18
hsa-miR-155-5p	hsa05222	Small cell lung cancer	0.000234991	0.00119874	COL4A2/APAF1/DDB2/CCND1/CDK2/CDK4/NFKB1/E2F2/PIK3R1/MYC/PIK3CA/AKT1/CDKN1B/CASP3/PTEN	15
hsa-miR-155-5p	hsa04151	PI3K-Akt signaling pathway	0.000319941	0.00159128	RHEB/PKN2/FGF7/FOXO3/KRAS/MYB/CSF1R/NOS3/GNB4/EIF4E2/FGF2/YWHAZ/RAC1/COL4A2/PPP2R2A/FLT1/ITGB4/ITGB5/EGFR/THBS1/CCND1/CDK2/CDK4/GSK3B/NFKB1/IL6/PIK3R1/MYC/IL2/PIK3CA/CREB3L2/CDC37/AKT1/CDKN1B/RPTOR/CCND2/PTEN	37
hsa-miR-155-5p	hsa05418	Fluid shear stress and atherosclerosis	0.000394599	0.00191474	CTNNB1/RHOA/EDN1/ICAM1/SELE/JUN/NOS3/MGST2/MEF2A/RAC1/VCAM1/CCL2/NFKB1/PIK3R1/FOS/MAPK14/PIK3CA/AKT1/MAPK13	19
hsa-miR-155-5p	hsa04659	Th17 cell differentiation	0.000407487	0.0019302	IFNGR1/SMAD2/JUN/SMAD4/SMAD3/STAT3/NFKB1/IL6/FOS/MAPK14/IL2/HIF1A/HLA-DPA1/RORA/MAPK13/STAT1	16
hsa-miR-155-5p	hsa05215	Prostate cancer	0.000424965	0.00193261	CTNNB1/KRAS/NKX3-1/EGFR/CCND1/CDK2/GSK3B/NFKB1/E2F2/PIK3R1/PIK3CA/CREB3L2/AKT1/CDKN1B/PTEN	15
hsa-miR-155-5p	hsa05100	Bacterial invasion of epithelial cells	0.000427423	0.00193261	CTNNB1/RHOA/RAC1/CTNNA1/CLTA/ACTR2/CLTC/SEPT11/ARPC3/PIK3R1/DOCK1/CBL/PIK3CA	13
hsa-miR-155-5p	hsa05219	Bladder cancer	0.000453325	0.00196105	KRAS/CDKN2A/EGFR/THBS1/CCND1/CXCL8/CDK4/E2F2/MYC	9
hsa-miR-155-5p	hsa04931	Insulin resistance	0.000453427	0.00196105	NOS3/SLC27A2/CPT1A/STAT3/PYGL/GSK3B/NFKB1/IL6/CD36/PIK3R1/PIK3CA/SOCS3/CREB3L2/AKT1/NR1H3/PTEN	16
hsa-miR-155-5p	hsa05144	Malaria	0.000490015	0.00207419	ICAM1/SELE/MYD88/CD81/VCAM1/THBS1/CXCL8/CCL2/IL6/CD36	10
hsa-miR-155-5p	hsa01521	EGFR tyrosine kinase inhibitor resistance	0.000552216	0.00228879	FOXO3/KRAS/EIF4E2/FGF2/AXL/EGFR/STAT3/GSK3B/IL6/PIK3R1/PIK3CA/AKT1/PTEN	13
hsa-miR-155-5p	hsa04510	Focal adhesion	0.000565437	0.00229576	CTNNB1/RHOA/JUN/MYLK/RAP1B/FLNA/RAC1/COL4A2/FLNB/FLT1/VAV2/ITGB4/ITGB5/EGFR/THBS1/CCND1/PAK2/GSK3B/PIK3R1/DOCK1/PIK3CA/AKT1/CCND2/PTEN	24
hsa-miR-155-5p	hsa05223	Non-small cell lung cancer	0.000795219	0.00310652	FOXO3/KRAS/DDB2/CDKN2A/EGFR/CCND1/STAT3/CDK4/E2F2/PIK3R1/PIK3CA/AKT1	12
hsa-miR-155-5p	hsa04662	B cell receptor signaling pathway	0.000796353	0.00310652	INPP5D/KRAS/JUN/CARD11/RAC1/CD81/VAV2/GSK3B/NFKB1/PIK3R1/FOS/PIK3CA/AKT1	13
hsa-miR-155-5p	hsa04910	Insulin signaling pathway	0.000897422	0.00338905	SOCS1/RHEB/PRKCI/KRAS/EXOC7/EIF4E2/PRKAR2A/PRKAR1A/HK2/PYGL/GSK3B/PIK3R1/CBL/PIK3CA/SOCS3/INPP5A/AKT1/RPTOR	18
hsa-miR-155-5p	hsa04115	p53 signaling pathway	0.000902849	0.00338905	TNFRSF10A/RRM2/APAF1/DDB2/CDKN2A/THBS1/CCND1/CDK2/CDK4/CCND2/CASP3/PTEN	12
hsa-miR-155-5p	hsa03013	RNA transport	0.00107709	0.00396824	EIF3G/EIF2B5/EIF3E/EIF4A1/EIF2B2/EIF4G2/EIF3C/CYFIP1/XPO1/EIF4E2/EIF3CL/NUPL2/NUP155/UPF2/GEMIN5/EIF3J/THOC7/NMD3/EIF3A/EEF1A2/EIF3F/NUP62	22
hsa-miR-155-5p	hsa05321	Inflammatory bowel disease	0.00114372	0.00411466	IFNGR1/SMAD2/JUN/SMAD3/STAT3/NFKB1/IL6/IL2/HLA-DPA1/RORA/STAT1	11
hsa-miR-155-5p	hsa04120	Ubiquitin mediated proteolysis	0.0011582	0.00411466	SOCS1/DET1/UBE2J1/TRIM32/CUL4B/UBA3/UBE2J2/UBE2D2/UBE2D3/HERC4/UBE2H/UBA2/DDB2/VHL/CBL/SOCS3/UBE2G1/FBXW7	18
hsa-miR-155-5p	hsa04926	Relaxin signaling pathway	0.00119481	0.00417025	EDN1/KRAS/SMAD2/JUN/NOS3/GNB4/COL4A2/GNAS/EGFR/NFKB1/PIK3R1/FOS/MAPK14/PIK3CA/CREB3L2/AKT1/MAPK13	17
hsa-miR-155-5p	hsa05133	Pertussis	0.00130099	0.00446256	RHOA/JUN/MYD88/TICAM2/CFL2/CXCL8/NFKB1/IL6/FOS/MAPK14/MAPK13/CASP3	12
hsa-miR-155-5p	hsa04071	Sphingolipid signaling pathway	0.00133151	0.00448985	GNA13/RHOA/KRAS/NOS3/RAC1/PPP2R2A/DEGS1/SGPL1/NFKB1/PIK3R1/MAPK14/S1PR1/PIK3CA/AKT1/MAPK13/PTEN	16
hsa-miR-155-5p	hsa05221	Acute myeloid leukemia	0.00147903	0.00490415	SPI1/KRAS/CSF1R/JUP/CCND1/STAT3/NFKB1/PIK3R1/MYC/PIK3CA/AKT1	11
hsa-miR-155-5p	hsa05202	Transcriptional misregulation in cancer	0.00163371	0.00532824	MEIS1/SMAD1/CEBPB/SPI1/RUNX2/FLI1/CSF1R/BCL6/MITF/JUP/SIN3A/FLT1/DDB2/CXCL8/NFKB1/IL6/MYC/SP1/CCNT2/ELK4/CDKN1B/CCND2	22
hsa-miR-155-5p	hsa04810	Regulation of actin cytoskeleton	0.00177512	0.00569607	APC/GNA13/RHOA/FGF7/KRAS/MYLK/CYFIP1/NCKAP1/FGF2/CFL2/RAC1/DIAPH3/ACTR2/VAV2/ITGB4/ITGB5/EGFR/ARPC3/PAK2/PIK3R1/DOCK1/PIK3CA/SSH2/ABI2	24
hsa-miR-155-5p	hsa05211	Renal cell carcinoma	0.0018909	0.00597125	KRAS/ETS1/JUN/RAP1B/RAC1/PAK2/PIK3R1/VHL/PIK3CA/HIF1A/AKT1	11
hsa-miR-155-5p	hsa04110	Cell cycle	0.00206003	0.00640372	SMAD2/PLK1/YWHAZ/SMAD4/CDKN2A/STAG2/SMAD3/WEE1/CCND1/CDK2/CDK4/GSK3B/E2F2/MYC/CDKN1B/CCND2	16
hsa-miR-155-5p	hsa05230	Central carbon metabolism in cancer	0.00212936	0.00651739	KRAS/SLC1A5/PDK1/HK2/EGFR/PIK3R1/MYC/PIK3CA/HIF1A/AKT1/PTEN	11
hsa-miR-155-5p	hsa04625	C-type lectin receptor signaling pathway	0.00258305	0.00778623	RHOA/IKBKE/KRAS/JUN/MAP3K14/NFKB1/IL6/PIK3R1/MAPK14/IL2/PIK3CA/AKT1/MAPK13/STAT1	14
hsa-miR-155-5p	hsa01524	Platinum drug resistance	0.00299479	0.00889262	MSH6/MSH2/MLH1/FADD/MGST2/APAF1/CDKN2A/PIK3R1/PIK3CA/AKT1/CASP3	11
hsa-miR-155-5p	hsa04935	Growth hormone synthesis, secretion and action	0.00352679	0.0103183	SOCS1/KRAS/JUNB/GNAS/STAT3/GSK3B/PIK3R1/FOS/MAPK14/PIK3CA/SOCS3/CREB3L2/AKT1/MAPK13/STAT1	15
hsa-miR-155-5p	hsa05214	Glioma	0.00371464	0.0107104	KRAS/DDB2/CDKN2A/EGFR/CCND1/CDK4/E2F2/PIK3R1/PIK3CA/AKT1/PTEN	11
hsa-miR-155-5p	hsa04390	Hippo signaling pathway	0.00417118	0.0118549	APC/SMAD1/PRKCI/CTNNB1/SMAD2/YWHAZ/CTNNA1/PPP2R2A/SMAD4/MPP5/SMAD3/WWC1/CCND1/WNT5A/GSK3B/PATJ/MYC/CCND2	18
hsa-miR-155-5p	hsa05140	Leishmaniasis	0.00456658	0.0127959	TAB2/IFNGR1/JUN/MYD88/EEF1A2/NFKB1/FOS/MAPK14/HLA-DPA1/MAPK13/STAT1	11
hsa-miR-155-5p	hsa04211	Longevity regulating pathway	0.00503638	0.0139163	RHEB/FOXO3/KRAS/EIF4E2/CAT/NFKB1/PIK3R1/PIK3CA/SIRT1/CREB3L2/AKT1/RPTOR	12
hsa-miR-155-5p	hsa00280	Valine, leucine and isoleucine degradation	0.0058269	0.0158801	BCAT1/MUT/ALDH9A1/PCCB/OXCT1/ALDH3A2/HMGCS1/PCCA	8
hsa-miR-155-5p	hsa04670	Leukocyte transendothelial migration	0.00599014	0.0161044	CTNNB1/CLDN1/RHOA/ICAM1/RAP1B/RAC1/CTNNA1/VAV2/VCAM1/PIK3R1/MAPK14/ITK/PIK3CA/MAPK13	14
hsa-miR-155-5p	hsa04520	Adherens junction	0.00742156	0.0195037	PTPRJ/CTNNB1/RHOA/SSX2IP/RAC1/CTNNA1/SMAD4/TJP1/EGFR/SMAD3	10
hsa-miR-155-5p	hsa04310	Wnt signaling pathway	0.00745062	0.0195037	APC/CTNNB1/RHOA/TLE4/JUN/CSNK1A1/PSEN1/RAC1/SMAD4/CSNK1A1L/SMAD3/CCND1/VANGL1/WNT5A/GSK3B/MYC/CHD8/CCND2	18
hsa-miR-155-5p	hsa04150	mTOR signaling pathway	0.00820534	0.0206637	RHEB/ATP6V1C1/RHOA/KRAS/CAB39L/CAB39/EIF4E2/RRAGA/RICTOR/ATP6V1H/WNT5A/GSK3B/PIK3R1/PIK3CA/AKT1/RPTOR/PTEN	17
hsa-miR-155-5p	hsa04932	Non-alcoholic fatty liver disease	0.00820534	0.0206637	JUN/UQCRFS1/RAC1/CXCL8/GSK3B/NFKB1/IL6/PIK3R1/FOS/MAPK14/PIK3CA/SOCS3/AKT1/UQCRB/MAPK13/CASP3/NR1H3	17
hsa-miR-155-5p	hsa04934	Cushing syndrome	0.00820534	0.0206637	APC/CTNNB1/AGTR1/RAP1B/CDKN2A/GNAS/EGFR/CCND1/CDK2/WNT5A/CDK4/GSK3B/E2F2/SP1/USP8/CREB3L2/CDKN1B	17
hsa-miR-155-5p	hsa04722	Neurotrophin signaling pathway	0.00870823	0.0214173	RHOA/FOXO3/KRAS/JUN/RAP1B/PSEN1/RAC1/GSK3B/NFKB1/PIK3R1/MAPK14/PIK3CA/AKT1/MAPK13	14
hsa-miR-155-5p	hsa05131	Shigellosis	0.00871989	0.0214173	TAB2/RHOA/FOXO3/JUN/MYD88/UBE2D2/UBE2D3/RAC1/RRAGA/ACTR2/HK2/EGFR/SEPT11/CXCL8/ARPC3/GSK3B/NFKB1/PIK3R1/MAPK14/DOCK1/PIK3CA/AKT1/MAPK13/RPTOR	24
hsa-miR-155-5p	hsa04012	ErbB signaling pathway	0.00962991	0.023364	KRAS/JUN/EGFR/PAK2/GSK3B/PIK3R1/MYC/CBL/PIK3CA/AKT1/CDKN1B	11
hsa-miR-155-5p	hsa04666	Fc gamma R-mediated phagocytosis	0.00996562	0.0234905	INPP5D/MYO10/CFL2/RAC1/MARCKS/ACTR2/VAV2/ARPC3/PIK3R1/DOCK1/PIK3CA/AKT1	12
hsa-miR-155-5p	hsa04919	Thyroid hormone signaling pathway	0.0100359	0.0234905	RHEB/CTNNB1/KRAS/SIN3A/NOTCH2/CCND1/GSK3B/PIK3R1/MYC/THRB/PIK3CA/HIF1A/AKT1/STAT1	14
hsa-miR-155-5p	hsa04015	Rap1 signaling pathway	0.0100363	0.0234905	PRKCI/CTNNB1/RHOA/FGF7/KRAS/DOCK4/CSF1R/RAP1B/FGF2/RAC1/FLT1/RAPGEF2/VAV2/GNAS/EGFR/THBS1/PIK3R1/MAPK14/PIK3CA/AKT1/MAPK13	21
hsa-miR-155-5p	hsa04621	NOD-like receptor signaling pathway	0.0106685	0.0246798	TAB2/PKN2/RHOA/IKBKE/NAMPT/JUN/FADD/MYD88/GABARAPL1/MAVS/ANTXR1/CXCL8/ERBIN/CCL2/NFKB1/IL6/MAPK14/MAPK13/STAT1	19
hsa-miR-155-5p	hsa00071	Fatty acid degradation	0.011012	0.024845	ADH5/ECI1/ALDH9A1/CYP2U1/CPT1A/ALDH3A2/ACOX1	7
hsa-miR-155-5p	hsa05170	Human immunodeficiency virus 1 infection	0.0111145	0.024845	TAB2/CUL4B/KRAS/JUN/FADD/GNB4/MYD88/AP1G1/CFL2/RAC1/WEE1/PAK2/NFKB1/PIK3R1/FOS/MAPK14/PIK3CA/AKT1/MAPK13/CASP3/SAMHD1	21
hsa-miR-155-5p	hsa05207	Chemical carcinogenesis - receptor activation	0.0111145	0.024845	FGF7/IKBKE/KRAS/JUN/BCL6/MGST2/FGF2/NOTCH2/GNAS/EGFR/CCND1/STAT3/NFKB1/PIK3R1/FOS/MYC/PIK3CA/KPNA5/CREB3L2/AKT1/CYP1A1	21
hsa-miR-155-5p	hsa04340	Hedgehog signaling pathway	0.0146569	0.0323995	CSNK1A1/CSNK1A1L/CCND1/GSK3B/CSNK1G2/KIF3A/HHIP/CCND2	8
hsa-miR-155-5p	hsa04664	Fc epsilon RI signaling pathway	0.0159878	0.0349531	INPP5D/KRAS/RAC1/VAV2/PIK3R1/MAPK14/PIK3CA/AKT1/MAPK13	9
hsa-miR-155-5p	hsa04658	Th1 and Th2 cell differentiation	0.0169035	0.0365533	IFNGR1/JUN/RBPJ/NOTCH2/NFKB1/FOS/MAPK14/IL2/HLA-DPA1/MAPK13/STAT1	11
hsa-miR-155-5p	hsa01040	Biosynthesis of unsaturated fatty acids	0.0179162	0.0383266	HSD17B12/FADS1/SCD/ACOT7/ACOX1	5
hsa-miR-155-5p	hsa05323	Rheumatoid arthritis	0.0182088	0.0385382	ATP6V1C1/CTLA4/ICAM1/JUN/FLT1/ATP6V1H/CXCL8/CCL2/IL6/FOS/HLA-DPA1	11
hsa-miR-155-5p	hsa04370	VEGF signaling pathway	0.0196854	0.0412248	KRAS/NOS3/RAC1/PIK3R1/MAPK14/PIK3CA/AKT1/MAPK13	8
hsa-miR-155-5p	hsa04141	Protein processing in endoplasmic reticulum	0.0203906	0.0422567	UBE2J1/TRAM1/DNAJB1/EDEM3/UBE2J2/UBXN1/UBE2D2/SEC24B/UBE2D3/HSPA4L/MAN1A2/UBQLN2/UBQLN1/RAD23B/SEL1L/UBE2G1/GANAB	17
hsa-miR-155-5p	hsa05416	Viral myocarditis	0.0216054	0.0443128	ICAM1/EIF4G2/DAG1/RAC1/DMD/CCND1/HLA-DPA1/CASP3	8
hsa-miR-155-5p	hsa00270	Cysteine and methionine metabolism	0.0241442	0.0490145	BCAT1/MTAP/DNMT1/PSAT1/MAT2B/PHGDH/GCLC	7
hsa-miR-155-5p	hsa04630	JAK-STAT signaling pathway	0.0253455	0.0504834	SOCS1/IFNGR1/IL13RA1/EGFR/CCND1/STAT3/IL6/PIK3R1/MYC/IL2/PIK3CA/SOCS3/AKT1/SOCS6/STAT1/CCND2	16
hsa-miR-155-5p	hsa00100	Steroid biosynthesis	0.0257395	0.0504834	CYP51A1/FDFT1/DHCR24/HSD17B7	4
hsa-miR-155-5p	hsa04213	Longevity regulating pathway - multiple species	0.0258358	0.0504834	FOXO3/KRAS/CAT/PIK3R1/PIK3CA/SIRT1/AKT1/RPTOR	8
hsa-miR-155-5p	hsa05231	Choline metabolism in cancer	0.0258828	0.0504834	RHEB/KRAS/JUN/RAC1/EGFR/PIK3R1/FOS/SP1/PIK3CA/HIF1A/AKT1	11
hsa-miR-155-5p	hsa04611	Platelet activation	0.0270795	0.0520008	PRKCI/GNA13/RHOA/NOS3/MYLK/RAP1B/STIM1/GNAS/PIK3R1/MAPK14/PIK3CA/AKT1/MAPK13	13
hsa-miR-155-5p	hsa05203	Viral carcinogenesis	0.0272849	0.0520008	RHOA/KRAS/JUN/UBR4/RBPJ/YWHAZ/RAC1/CDKN2A/CCND1/CDK2/STAT3/CDK4/NFKB1/PIK3R1/PIK3CA/CREB3L2/CDKN1B/CCND2/CASP3	19
hsa-miR-155-5p	hsa00630	Glyoxylate and dicarboxylate metabolism	0.0274449	0.0520008	MUT/PCCB/CAT/PCCA/CS	5
hsa-miR-155-5p	hsa05171	Coronavirus disease - COVID-19	0.0277816	0.0521422	TAB2/AGTR1/IKBKE/JUN/MYD88/RPL39/MAVS/EGFR/CXCL8/STAT3/CCL2/NFKB1/IL6/PIK3R1/FOS/MAPK14/IL2/PIK3CA/RPS20/MAPK13/STAT1	21
hsa-miR-155-5p	hsa05145	Toxoplasmosis	0.0283831	0.0527733	TAB2/SOCS1/IFNGR1/MYD88/STAT3/NFKB1/MAPK14/HLA-DPA1/AKT1/MAPK13/STAT1/CASP3	12
hsa-miR-155-5p	hsa04062	Chemokine signaling pathway	0.0293972	0.0538956	RHOA/FOXO3/KRAS/GNB4/RAP1B/RAC1/VAV2/CCR9/CXCL8/STAT3/GSK3B/CCL2/NFKB1/PIK3R1/ITK/PIK3CA/AKT1/STAT1	18
hsa-miR-155-5p	hsa04914	Progesterone-mediated oocyte maturation	0.0295285	0.0538956	KRAS/AURKA/KIF22/PLK1/CDK2/PIK3R1/MAPK14/PIK3CA/CPEB4/AKT1/MAPK13	11
hsa-miR-155-5p	hsa03320	PPAR signaling pathway	0.0308497	0.0557951	LPL/SLC27A2/SCD/OLR1/CPT1A/CD36/ACOX1/HMGCS1/NR1H3	9
hsa-miR-155-5p	hsa05152	Tuberculosis	0.0316491	0.0567252	RAB5C/CEBPB/RHOA/IFNGR1/FADD/MYD88/NFYC/APAF1/ATP6V1H/NFKB1/IL6/MAPK14/HLA-DPA1/AKT1/MAPK13/STAT1/CASP3	17
hsa-miR-155-5p	hsa05412	Arrhythmogenic right ventricular cardiomyopathy	0.033218	0.0590056	DSG2/CTNNB1/JUP/DAG1/CTNNA1/DMD/ITGB4/ITGB5/CDH2	9
hsa-miR-155-5p	hsa04010	MAPK signaling pathway	0.0342097	0.0602294	TAB2/PPP5C/FGF7/KRAS/CSF1R/JUN/MYD88/RAP1B/FLNA/FGF2/RAC1/FLNB/FLT1/RAPGEF2/MAP3K14/EGFR/PAK2/NFKB1/FOS/MAPK14/MYC/ELK4/AKT1/MAPK13/CASP3	25
hsa-miR-155-5p	hsa00340	Histidine metabolism	0.0354855	0.0619277	CNDP2/ALDH9A1/HAL/ALDH3A2	4
hsa-miR-155-5p	hsa00970	Aminoacyl-tRNA biosynthesis	0.035961	0.061982	NARS/RARS/LARS/YARS/CARS2/MTFMT/CARS/EPRS	8
hsa-miR-155-5p	hsa05206	MicroRNAs in cancer	0.0361398	0.061982	SOCS1/APC/RHOA/KRAS/DNMT1/MARCKS/SLC7A1/NOTCH2/CDKN2A/EGFR/THBS1/CCND1/STAT3/NFKB1/PDCD4/E2F2/PIK3R1/MMP16/MYC/PIK3CA/SIRT1/CDKN1B/RPTOR/CCND2/CASP3/PTEN	26
hsa-miR-155-5p	hsa04928	Parathyroid hormone synthesis, secretion and action	0.0426489	0.0725204	GNA13/RHOA/MAFB/RUNX2/MEF2A/GNAS/EGFR/MMP16/FOS/SP1/CREB3L2	11
hsa-miR-155-5p	hsa01212	Fatty acid metabolism	0.0453367	0.0757951	HSD17B12/FADS1/MECR/CBR4/SCD/CPT1A/ACOX1	7
hsa-miR-155-5p	hsa05134	Legionellosis	0.0453367	0.0757951	MYD88/APAF1/EEF1A2/CXCL8/NFKB1/IL6/CASP3	7
hsa-miR-155-5p	hsa04210	Apoptosis	0.0513361	0.0851099	TNFRSF10A/KRAS/JUN/FADD/AIFM1/MAP3K14/APAF1/NFKB1/PIK3R1/FOS/PIK3CA/AKT1/CASP3	13
hsa-miR-155-5p	hsa03420	Nucleotide excision repair	0.0526308	0.0865352	POLE4/POLE3/CUL4B/XPC/DDB2/RAD23B	6
hsa-miR-155-5p	hsa04137	Mitophagy - animal	0.0556722	0.0907855	FOXO3/KRAS/JUN/MITF/GABARAPL1/SP1/HIF1A/USP8	8
hsa-miR-155-5p	hsa04371	Apelin signaling pathway	0.0564889	0.0913684	GNA13/AGTR1/KRAS/SMAD2/NOS3/GNB4/MYLK/MEF2A/SMAD4/SMAD3/CCND1/AKT1/TFAM	13
hsa-miR-155-5p	hsa05143	African trypanosomiasis	0.0604856	0.0962676	ICAM1/SELE/MYD88/VCAM1/IL6	5
hsa-miR-155-5p	hsa05216	Thyroid cancer	0.0604856	0.0962676	CTNNB1/KRAS/DDB2/CCND1/MYC	5
hsa-miR-155-5p	hsa00600	Sphingolipid metabolism	0.0623011	0.0983702	UGT8/GLB1/NEU1/DEGS1/SGPL1/GALC	6
hsa-miR-155-5p	hsa04530	Tight junction	0.065268	0.102243	PRKCI/CLDN1/RHOA/JUN/YBX3/RAC1/PPP2R2A/ACTR2/RAPGEF2/MPP5/TJP1/CCND1/ARPC3/CDK4/PATJ	15
hsa-miR-155-5p	hsa01200	Carbon metabolism	0.0690825	0.107373	ADH5/MUT/GPT2/PCCB/PSAT1/HK2/CAT/PHGDH/ACOX1/PCCA/CS	11
hsa-miR-155-5p	hsa00650	Butanoate metabolism	0.0758254	0.11694	L2HGDH/OXCT1/ALDH5A1/HMGCS1	4
hsa-miR-155-5p	hsa04014	Ras signaling pathway	0.0798484	0.1218	RAB5C/RHOA/FGF7/KRAS/ETS1/CSF1R/GNB4/RAP1B/EXOC2/FGF2/RAC1/FLT1/EGFR/PAK2/NFKB1/PIK3R1/PIK3CA/RGL1/AKT1	19
hsa-miR-155-5p	hsa05415	Diabetic cardiomyopathy	0.0802008	0.1218	AGTR1/SMAD2/UQCRFS1/NOS3/RAC1/SMAD3/GSK3B/NFKB1/CD36/PIK3R1/MAPK14/SP1/PIK3CA/AKT1/UQCRB/MAPK13/PTEN	17
hsa-miR-155-5p	hsa03018	RNA degradation	0.0860156	0.129641	EXOSC2/CNOT10/CNOT9/TTC37/PNPT1/SKIV2L2/LSM3/CNOT6	8
hsa-miR-155-5p	hsa04350	TGF-beta signaling pathway	0.0937824	0.139676	SMAD5/SMAD1/RHOA/SMAD2/SMAD4/SMAD3/THBS1/MYC/SP1	9
hsa-miR-155-5p	hsa01210	2-Oxocarboxylic acid metabolism	0.0940782	0.139676	BCAT1/GPT2/CS	3
hsa-miR-155-5p	hsa05168	Herpes simplex virus 1 infection	0.0973019	0.143392	TAB2/RHEB/IKBKE/IFNGR1/FADD/EIF2B5/EIF2B2/MYD88/ZNF248/ZNF561/ZNF254/MAVS/APAF1/RBAK/SRSF2/ZNF83/CCL2/NFKB1/IL6/ZNF611/ZNF273/PIK3R1/ZNF431/ZNF492/PIK3CA/ZNF714/SOCS3/ZNF98/ZNF468/ZNF300/ZNF160/SRSF1/HLA-DPA1/AKT1/STAT1/CASP3	36
hsa-miR-155-5p	hsa00410	beta-Alanine metabolism	0.10197	0.149167	CNDP2/ALDH9A1/ALDH3A2/ACOX1	4
hsa-miR-155-5p	hsa04622	RIG-I-like receptor signaling pathway	0.109575	0.159122	IKBKE/FADD/MAVS/CXCL8/NFKB1/MAPK14/MAPK13	7
hsa-miR-155-5p	hsa00072	Synthesis and degradation of ketone bodies	0.110858	0.159819	OXCT1/HMGCS1	2
hsa-miR-155-5p	hsa04140	Autophagy - animal	0.116395	0.166594	SNAP29/RHEB/ATG3/KRAS/RRAGA/GABARAPL1/PIK3R1/PIK3CA/HIF1A/AKT1/RPTOR/PTEN	12
hsa-miR-155-5p	hsa04130	SNARE interactions in vesicular transport	0.121398	0.172513	VAMP3/SNAP29/BET1/STX5	4
hsa-miR-155-5p	hsa04142	Lysosome	0.122747	0.173192	GLB1/NEU1/AP1G1/CTSA/CLTA/IGF2R/CD68/CLTC/ATP6V1H/SLC11A2/GALC	11
hsa-miR-155-5p	hsa04930	Type II diabetes mellitus	0.125635	0.176019	SOCS1/HK2/PIK3R1/PIK3CA/SOCS3	5
hsa-miR-155-5p	hsa04916	Melanogenesis	0.130424	0.181451	CTNNB1/EDN1/KRAS/MITF/GNAS/WNT5A/GSK3B/CREB3L2/TYRP1	9
hsa-miR-155-5p	hsa00640	Propanoate metabolism	0.131663	0.181902	MUT/PCCB/ACOX1/PCCA	4
hsa-miR-155-5p	hsa04024	cAMP signaling pathway	0.133667	0.183398	PDE3A/RHOA/EDN1/JUN/RAP1B/RAC1/ABCC4/VAV2/GNAS/NFKB1/PIK3R1/FOS/PIK3CA/ACOX1/CREB3L2/AKT1/HHIP	17
hsa-miR-155-5p	hsa05146	Amoebiasis	0.136201	0.185594	RAB5C/COL4A2/GNAS/CXCL8/NFKB1/IL6/PIK3R1/PIK3CA/CASP3	9
hsa-miR-155-5p	hsa01230	Biosynthesis of amino acids	0.142883	0.192599	BCAT1/GPT2/ASNS/PSAT1/MAT2B/PHGDH/CS	7
hsa-miR-155-5p	hsa00520	Amino sugar and nucleotide sugar metabolism	0.143277	0.192599	UGDH/GNPNAT1/HK2/GMPPA/UAP1	5
hsa-miR-155-5p	hsa03430	Mismatch repair	0.145542	0.193035	MSH6/MSH2/MLH1	3
hsa-miR-155-5p	hsa04614	Renin-angiotensin system	0.145542	0.193035	AGTR1/CTSA/ANPEP	3
hsa-miR-155-5p	hsa04064	NF-kappa B signaling pathway	0.148145	0.195186	TAB2/ICAM1/MYD88/CARD11/TICAM2/MAP3K14/VCAM1/CXCL8/NFKB1	9
hsa-miR-155-5p	hsa04672	Intestinal immune network for IgA production	0.152479	0.19827	MAP3K14/CCR9/IL6/IL2/HLA-DPA1	5
hsa-miR-155-5p	hsa05030	Cocaine addiction	0.152479	0.19827	JUN/CDK5/GNAS/NFKB1/CREB3L2	5
hsa-miR-155-5p	hsa00310	Lysine degradation	0.15657	0.200963	COLGALT1/ALDH9A1/ALDH3A2/NSD3/KMT5A/EZH1	6
hsa-miR-155-5p	hsa05217	Basal cell carcinoma	0.15657	0.200963	APC/CTNNB1/DDB2/WNT5A/GSK3B/HHIP	6
hsa-miR-155-5p	hsa04960	Aldosterone-regulated sodium reabsorption	0.164443	0.209715	KRAS/SLC9A3R2/PIK3R1/PIK3CA	4
hsa-miR-155-5p	hsa00330	Arginine and proline metabolism	0.171591	0.217437	NOS3/CNDP2/ALDH9A1/ALDH3A2/GATM	5
hsa-miR-155-5p	hsa04915	Estrogen signaling pathway	0.176278	0.221962	KRAS/JUN/NOS3/GNAS/EGFR/PIK3R1/FOS/SP1/PIK3CA/CREB3L2/AKT1	11
hsa-miR-155-5p	hsa04070	Phosphatidylinositol signaling system	0.199464	0.248837	INPP5D/SACM1L/IMPAD1/INPP5F/PIK3R1/PIK3CA/INPP5A/PTEN	8
hsa-miR-155-5p	hsa00830	Retinol metabolism	0.200123	0.248837	ADH5/RETSAT/ALDH1A2/PNPLA4/RDH13/CYP1A1	6
hsa-miR-155-5p	hsa00062	Fatty acid elongation	0.203983	0.252061	HSD17B12/MECR/ACOT7	3
hsa-miR-155-5p	hsa04920	Adipocytokine signaling pathway	0.209328	0.256162	CPT1A/STAT3/NFKB1/CD36/SOCS3/AKT1	6
hsa-miR-155-5p	hsa04144	Endocytosis	0.209877	0.256162	RAB5C/PRKCI/RHOA/EHD1/SMAD2/SNX6/CLTA/IGF2R/ACTR2/VPS4B/RAB11FIP2/CLTC/EGFR/VPS36/SMAD3/ARPC3/CBL/USP8	18
hsa-miR-155-5p	hsa04216	Ferroptosis	0.21205	0.257236	SLC39A14/SLC7A11/GCLC/SLC11A2	4
hsa-miR-155-5p	hsa00604	Glycosphingolipid biosynthesis - ganglio series	0.21475	0.258933	GLB1/SLC33A1	2
hsa-miR-155-5p	hsa00380	Tryptophan metabolism	0.224512	0.269073	ALDH9A1/CAT/ALDH3A2/CYP1A1	4
hsa-miR-155-5p	hsa00480	Glutathione metabolism	0.233761	0.27848	TXNDC12/MGST2/RRM2/ANPEP/GCLC	5
hsa-miR-155-5p	hsa04072	Phospholipase D signaling pathway	0.239035	0.283068	RHEB/GNA13/RHOA/AGTR1/KRAS/GNAS/EGFR/CXCL8/PIK3R1/PIK3CA/AKT1	11
hsa-miR-155-5p	hsa00562	Inositol phosphate metabolism	0.247529	0.290044	INPP5D/SACM1L/INPP5F/PIK3CA/INPP5A/PTEN	6
hsa-miR-155-5p	hsa04512	ECM-receptor interaction	0.247846	0.290044	DAG1/COL4A2/ITGB4/ITGB5/THBS1/AGRN/CD36	7
hsa-miR-155-5p	hsa04962	Vasopressin-regulated water reabsorption	0.249966	0.290044	RAB5C/DYNC2H1/GNAS/CREB3L2	4
hsa-miR-155-5p	hsa00053	Ascorbate and aldarate metabolism	0.250758	0.290044	UGDH/ALDH9A1/ALDH3A2	3
hsa-miR-155-5p	hsa04145	Phagosome	0.266245	0.303195	VAMP3/RAB5C/ATP6V1C1/DYNC2H1/RAC1/OLR1/ATP6V1H/ITGB5/THBS1/CD36/HLA-DPA1	11
hsa-miR-155-5p	hsa00052	Galactose metabolism	0.266699	0.303195	GLB1/HK2/B4GALT1	3
hsa-miR-155-5p	hsa01523	Antifolate resistance	0.266699	0.303195	ABCC4/NFKB1/IL6	3
hsa-miR-155-5p	hsa00561	Glycerolipid metabolism	0.278256	0.312519	LPL/LCLAT1/ALDH9A1/GPAM/ALDH3A2	5
hsa-miR-155-5p	hsa00061	Fatty acid biosynthesis	0.28058	0.312519	MECR/CBR4	2
hsa-miR-155-5p	hsa00511	Other glycan degradation	0.28058	0.312519	GLB1/NEU1	2
hsa-miR-155-5p	hsa04136	Autophagy - other	0.282755	0.312519	ATG3/GABARAPL1/RPTOR	3
hsa-miR-155-5p	hsa04215	Apoptosis - multiple species	0.282755	0.312519	FADD/APAF1/CASP3	3
hsa-miR-155-5p	hsa04973	Carbohydrate digestion and absorption	0.28917	0.317844	HK2/PIK3R1/PIK3CA/AKT1	4
hsa-miR-155-5p	hsa04929	GnRH secretion	0.31266	0.341774	KRAS/PIK3R1/PIK3CA/KCNN3/AKT1	5
hsa-miR-155-5p	hsa00670	One carbon pool by folate	0.324342	0.352606	MTFMT/MTHFD2	2
hsa-miR-155-5p	hsa05110	Vibrio cholerae infection	0.32914	0.355878	ATP6V1C1/TJP1/ATP6V1H/GNAS	4
hsa-miR-155-5p	hsa00760	Nicotinate and nicotinamide metabolism	0.331274	0.356249	NT5E/NAMPT/SIRT1	3
hsa-miR-155-5p	hsa03015	mRNA surveillance pathway	0.340608	0.364317	MSI2/PAPOLA/FIP1L1/UPF2/PPP2R2A/WDR82/SSU72	7
hsa-miR-155-5p	hsa04913	Ovarian steroidogenesis	0.342549	0.364434	AKR1C3/GNAS/HSD17B7/CYP1A1	4
hsa-miR-155-5p	hsa00500	Starch and sucrose metabolism	0.347462	0.367008	AGL/HK2/PYGL	3
hsa-miR-155-5p	hsa04650	Natural killer cell mediated cytotoxicity	0.348657	0.367008	TNFRSF10A/IFNGR1/KRAS/ICAM1/RAC1/VAV2/PIK3R1/PIK3CA/CASP3	9
hsa-miR-155-5p	hsa04728	Dopaminergic synapse	0.356975	0.373786	GNB4/PPP2R2A/GNAS/GSK3B/FOS/MAPK14/CREB3L2/AKT1/MAPK13	9
hsa-miR-155-5p	hsa04061	Viral protein interaction with cytokine and cytokine receptor	0.359783	0.374111	TNFRSF10A/CSF1R/CCR9/CXCL8/CCL2/IL6/IL2	7
hsa-miR-155-5p	hsa00250	Alanine, aspartate and glutamate metabolism	0.363611	0.374111	GPT2/ASNS/ALDH5A1	3
hsa-miR-155-5p	hsa00220	Arginine biosynthesis	0.367388	0.374111	NOS3/GPT2	2
hsa-miR-155-5p	hsa00770	Pantothenate and CoA biosynthesis	0.367388	0.374111	BCAT1/ALDH3A2	2
hsa-miR-155-5p	hsa00900	Terpenoid backbone biosynthesis	0.367388	0.374111	PCYOX1/HMGCS1	2
hsa-miR-155-5p	hsa04714	Thermogenesis	0.368568	0.374111	RHEB/KRAS/KDM3A/UQCRFS1/KDM1A/SMARCD2/SMARCE1/CPT1A/GNAS/SMARCA4/MAPK14/CREB3L2/UQCRB/MAPK13/RPTOR	15
hsa-miR-155-5p	hsa05031	Amphetamine addiction	0.371004	0.374672	JUN/GNAS/FOS/SIRT1/CREB3L2	5
hsa-miR-155-5p	hsa03460	Fanconi anemia pathway	0.382794	0.384626	MLH1/MUS81/RAD51/REV1	4
hsa-miR-155-5p	hsa04921	Oxytocin signaling pathway	0.402467	0.40236	RHOA/KRAS/JUN/NOS3/MYLK/GNAS/EGFR/CCND1/FOS/EEF2	10
hsa-miR-155-5p	hsa00260	Glycine, serine and threonine metabolism	0.411573	0.409407	PSAT1/PHGDH/GATM	3
hsa-miR-155-5p	hsa01240	Biosynthesis of cofactors	0.418355	0.414083	BCAT1/UGDH/PSAT1/MAT2B/GMPPA/RDH13/ALDH3A2/EPRS/GCLC/MTHFD2	10
hsa-miR-155-5p	hsa04923	Regulation of lipolysis in adipocytes	0.422749	0.414876	GNAS/PIK3R1/PIK3CA/AKT1	4
hsa-miR-155-5p	hsa05410	Hypertrophic cardiomyopathy	0.423327	0.414876	EDN1/DAG1/DMD/ITGB4/ITGB5/IL6	6
hsa-miR-155-5p	hsa04217	Necroptosis	0.44217	0.429849	TNFRSF10A/IFNGR1/FADD/AIFM1/TICAM2/H2AFY/VPS4B/STAT3/PYGL/STAT1	10
hsa-miR-155-5p	hsa05332	Graft-versus-host disease	0.442926	0.429849	IL6/IL2/HLA-DPA1	3
hsa-miR-155-5p	hsa04330	Notch signaling pathway	0.449041	0.432314	TLE4/PSEN1/RBPJ/NOTCH2	4
hsa-miR-155-5p	hsa00920	Sulfur metabolism	0.449813	0.432314	IMPAD1	1
hsa-miR-155-5p	hsa04912	GnRH signaling pathway	0.454649	0.434862	KRAS/JUN/GNAS/EGFR/MAPK14/MAPK13	6
hsa-miR-155-5p	hsa00140	Steroid hormone biosynthesis	0.474944	0.4521	HSD17B12/AKR1C3/HSD17B7/CYP1A1	4
hsa-miR-155-5p	hsa05010	Alzheimer disease	0.477768	0.452623	APC/LPL/CTNNB1/KRAS/CSNK1A1/UQCRFS1/FADD/RTN3/PSEN1/CDK5/APAF1/CSNK1A1L/WNT5A/GSK3B/ADAM10/NFKB1/IL6/PIK3R1/PIK3CA/AKT1/UQCRB/CASP3	22
hsa-miR-155-5p	hsa04725	Cholinergic synapse	0.484514	0.456838	KRAS/GNB4/PIK3R1/FOS/PIK3CA/CREB3L2/AKT1	7
hsa-miR-155-5p	hsa04360	Axon guidance	0.488173	0.458116	RHOA/KRAS/CFL2/RAC1/CDK5/WNT5A/PAK2/GSK3B/PIK3R1/PIK3CA/SSH2	11
hsa-miR-155-5p	hsa04514	Cell adhesion molecules	0.499017	0.465179	MPZL1/CLDN1/CTLA4/ICAM1/SELE/VCAM1/CDH2/GLG1/HLA-DPA1	9
hsa-miR-155-5p	hsa04623	Cytosolic DNA-sensing pathway	0.500375	0.465179	IKBKE/MAVS/NFKB1/IL6	4
hsa-miR-155-5p	hsa00514	Other types of O-glycan biosynthesis	0.518106	0.476753	COLGALT1/EOGT/B4GALT1	3
hsa-miR-155-5p	hsa00620	Pyruvate metabolism	0.518106	0.476753	ADH5/ALDH9A1/ALDH3A2	3
hsa-miR-155-5p	hsa04146	Peroxisome	0.520013	0.476753	FAR1/SLC27A2/CRAT/CAT/ACOX1	5
hsa-miR-155-5p	hsa04927	Cortisol synthesis and secretion	0.525258	0.479352	AGTR1/GNAS/SP1/CREB3L2	4
hsa-miR-155-5p	hsa03020	RNA polymerase	0.543797	0.494004	POLR1B/POLR2C	2
hsa-miR-155-5p	hsa00010	Glycolysis / Gluconeogenesis	0.549531	0.496944	ADH5/ALDH9A1/HK2/ALDH3A2	4
hsa-miR-182-3p	hsa05418	Fluid shear stress and atherosclerosis	0.00523035	0.278814	DUSP1/GSTO2/ACTG1	3
hsa-miR-182-3p	hsa04145	Phagosome	0.00670565	0.278814	VAMP3/TFRC/ACTG1	3
hsa-miR-182-3p	hsa05203	Viral carcinogenesis	0.0149447	0.337365	SCIN/YWHAE/STAT5B	3
hsa-miR-182-3p	hsa04971	Gastric acid secretion	0.0162277	0.337365	KCNJ10/ACTG1	2
hsa-miR-182-3p	hsa04144	Endocytosis	0.026088	0.376375	TFRC/STAMBP/PSD3	3
hsa-miR-182-3p	hsa04933	AGE-RAGE signaling pathway in diabetic complications	0.0271562	0.376375	NOX4/STAT5B	2
hsa-miR-182-3p	hsa04066	HIF-1 signaling pathway	0.0318449	0.378308	RPS6/TFRC	2
hsa-miR-182-3p	hsa00061	Fatty acid biosynthesis	0.0456551	0.391239	ACACA	1
hsa-miR-182-3p	hsa04910	Insulin signaling pathway	0.048271	0.391239	RPS6/ACACA	2
hsa-miR-182-3p	hsa04390	Hippo signaling pathway	0.0615303	0.391239	YWHAE/ACTG1	2
hsa-miR-182-3p	hsa05225	Hepatocellular carcinoma	0.0693036	0.391239	GSTO2/ACTG1	2
hsa-miR-182-3p	hsa04130	SNARE interactions in vesicular transport	0.0821778	0.391239	VAMP3	1
hsa-miR-182-3p	hsa00640	Propanoate metabolism	0.0845647	0.391239	ACACA	1
hsa-miR-182-3p	hsa00500	Starch and sucrose metabolism	0.0893208	0.391239	PGM2L1	1
hsa-miR-182-3p	hsa05130	Pathogenic Escherichia coli infection	0.0912356	0.391239	ABCF2/ACTG1	2
hsa-miR-182-3p	hsa05205	Proteoglycans in cancer	0.0976153	0.391239	RPS6/ACTG1	2
hsa-miR-182-3p	hsa04216	Ferroptosis	0.101108	0.391239	TFRC	1
hsa-miR-182-3p	hsa05207	Chemical carcinogenesis - receptor activation	0.103303	0.391239	GSTO2/STAT5B	2
hsa-miR-182-3p	hsa04810	Regulation of actin cytoskeleton	0.108252	0.391239	SCIN/ACTG1	2
hsa-miR-182-3p	hsa00620	Pyruvate metabolism	0.115061	0.391239	ACACA	1
hsa-miR-182-3p	hsa04714	Thermogenesis	0.12005	0.391239	RPS6/ACTG1	2
hsa-miR-182-3p	hsa05110	Vibrio cholerae infection	0.12196	0.391239	ACTG1	1
hsa-miR-182-3p	hsa00480	Glutathione metabolism	0.137859	0.391239	GSTO2	1
hsa-miR-182-3p	hsa01212	Fatty acid metabolism	0.137859	0.391239	ACACA	1
hsa-miR-182-3p	hsa05416	Viral myocarditis	0.144589	0.391239	ACTG1	1
hsa-miR-182-3p	hsa05221	Acute myeloid leukemia	0.160097	0.391239	STAT5B	1
hsa-miR-182-3p	hsa00830	Retinol metabolism	0.162291	0.391239	ALDH1A3	1
hsa-miR-182-3p	hsa05204	Chemical carcinogenesis - DNA adducts	0.164479	0.391239	GSTO2	1
hsa-miR-182-3p	hsa04917	Prolactin signaling pathway	0.166662	0.391239	STAT5B	1
hsa-miR-182-3p	hsa05230	Central carbon metabolism in cancer	0.166662	0.391239	SCO2	1
hsa-miR-182-3p	hsa04520	Adherens junction	0.168839	0.391239	ACTG1	1
hsa-miR-182-3p	hsa00982	Drug metabolism - cytochrome P450	0.171011	0.391239	GSTO2	1
hsa-miR-182-3p	hsa05223	Non-small cell lung cancer	0.171011	0.391239	STAT5B	1
hsa-miR-182-3p	hsa01524	Platinum drug resistance	0.173177	0.391239	GSTO2	1
hsa-miR-182-3p	hsa05220	Chronic myeloid leukemia	0.179644	0.391239	STAT5B	1
hsa-miR-182-3p	hsa05100	Bacterial invasion of epithelial cells	0.181789	0.391239	ACTG1	1
hsa-miR-182-3p	hsa05412	Arrhythmogenic right ventricular cardiomyopathy	0.181789	0.391239	ACTG1	1
hsa-miR-182-3p	hsa00980	Metabolism of xenobiotics by cytochrome P450	0.183928	0.391239	GSTO2	1
hsa-miR-182-3p	hsa01521	EGFR tyrosine kinase inhibitor resistance	0.186062	0.391239	RPS6	1
hsa-miR-182-3p	hsa00983	Drug metabolism - other enzymes	0.188191	0.391239	GSTO2	1
hsa-miR-182-3p	hsa04012	ErbB signaling pathway	0.198756	0.396842	STAT5B	1
hsa-miR-182-3p	hsa05410	Hypertrophic cardiomyopathy	0.20919	0.396842	ACTG1	1
hsa-miR-182-3p	hsa04658	Th1 and Th2 cell differentiation	0.213327	0.396842	STAT5B	1
hsa-miR-182-3p	hsa05414	Dilated cardiomyopathy	0.22154	0.396842	ACTG1	1
hsa-miR-182-3p	hsa04666	Fc gamma R-mediated phagocytosis	0.223581	0.396842	SCIN	1
hsa-miR-182-3p	hsa03015	mRNA surveillance pathway	0.225616	0.396842	RNMT	1
hsa-miR-182-3p	hsa04640	Hematopoietic cell lineage	0.227646	0.396842	TFRC	1
hsa-miR-182-3p	hsa04151	PI3K-Akt signaling pathway	0.232881	0.396842	RPS6/YWHAE	2
hsa-miR-182-3p	hsa04659	Th17 cell differentiation	0.243706	0.396842	STAT5B	1
hsa-miR-182-3p	hsa04922	Glucagon signaling pathway	0.243706	0.396842	ACACA	1
hsa-miR-182-3p	hsa04670	Leukocyte transendothelial migration	0.257498	0.396842	ACTG1	1
hsa-miR-182-3p	hsa04726	Serotonergic synapse	0.259448	0.396842	DUSP1	1
hsa-miR-182-3p	hsa04722	Neurotrophin signaling pathway	0.267202	0.396842	YWHAE	1
hsa-miR-182-3p	hsa04935	Growth hormone synthesis, secretion and action	0.267202	0.396842	STAT5B	1
hsa-miR-182-3p	hsa04152	AMPK signaling pathway	0.269128	0.396842	ACACA	1
hsa-miR-182-3p	hsa04919	Thyroid hormone signaling pathway	0.271049	0.396842	ACTG1	1
hsa-miR-182-3p	hsa04110	Cell cycle	0.276785	0.396842	YWHAE	1
hsa-miR-182-3p	hsa04611	Platelet activation	0.276785	0.396842	ACTG1	1
hsa-miR-182-3p	hsa04114	Oocyte meiosis	0.286248	0.39845	YWHAE	1
hsa-miR-182-3p	hsa04210	Apoptosis	0.2993	0.39845	ACTG1	1
hsa-miR-182-3p	hsa05135	Yersinia infection	0.301145	0.39845	ACTG1	1
hsa-miR-182-3p	hsa04371	Apelin signaling pathway	0.302987	0.39845	RPS6	1
hsa-miR-182-3p	hsa05162	Measles	0.304823	0.39845	STAT5B	1
hsa-miR-182-3p	hsa04120	Ubiquitin mediated proteolysis	0.306655	0.39845	FBXW7	1
hsa-miR-182-3p	hsa04921	Oxytocin signaling pathway	0.331824	0.40503	ACTG1	1
hsa-miR-182-3p	hsa04150	mTOR signaling pathway	0.333588	0.40503	RPS6	1
hsa-miR-182-3p	hsa05160	Hepatitis C	0.337103	0.40503	YWHAE	1
hsa-miR-182-3p	hsa03010	Ribosome	0.338854	0.40503	RPS6	1
hsa-miR-182-3p	hsa04217	Necroptosis	0.340601	0.40503	STAT5B	1
hsa-miR-182-3p	hsa04630	JAK-STAT signaling pathway	0.345814	0.40503	STAT5B	1
hsa-miR-182-3p	hsa05161	Hepatitis B	0.345814	0.40503	STAT5B	1
hsa-miR-182-3p	hsa04530	Tight junction	0.357825	0.413277	ACTG1	1
hsa-miR-182-3p	hsa05164	Influenza A	0.362908	0.413406	ACTG1	1
hsa-miR-182-3p	hsa04621	NOD-like receptor signaling pathway	0.384496	0.432079	YWHAE	1
hsa-miR-182-3p	hsa04613	Neutrophil extracellular trap formation	0.392612	0.43311	ACTG1	1
hsa-miR-182-3p	hsa04062	Chemokine signaling pathway	0.395829	0.43311	STAT5B	1
hsa-miR-182-3p	hsa04510	Focal adhesion	0.410109	0.442907	ACTG1	1
hsa-miR-182-3p	hsa04015	Rap1 signaling pathway	0.424068	0.45211	ACTG1	1
hsa-miR-182-3p	hsa05166	Human T-cell leukemia virus 1 infection	0.437711	0.460748	STAT5B	1
hsa-miR-182-3p	hsa05171	Coronavirus disease - COVID-19	0.456875	0.47491	RPS6	1
hsa-miR-182-3p	hsa05131	Shigellosis	0.478216	0.481915	ACTG1	1
hsa-miR-182-3p	hsa05012	Parkinson disease	0.481	0.481915	DUSP1	1
hsa-miR-182-3p	hsa05132	Salmonella infection	0.481	0.481915	ACTG1	1
hsa-miR-27b-3p	hsa04926	Relaxin signaling pathway	0.000110889	0.0127443	MMP13/GNB4/MAPK9/VEGFC/CREB1/TGFBR1/SHC1/NRAS/GNG12/SOS1/SMAD2/EGFR	12
hsa-miR-27b-3p	hsa05202	Transcriptional misregulation in cancer	0.000116977	0.0127443	PPARG/PAX3/CCNT1/PAX7/HIST2H3A/KMT2A/CCNT2/FOXO1/CCNA2/H3F3B/HOXA10/H3F3C/SP1/RUNX1/MET	15
hsa-miR-27b-3p	hsa04910	Insulin signaling pathway	0.000196888	0.0143003	CALM3/RAPGEF1/FASN/RPTOR/INPPL1/MAPK9/SHC1/FOXO1/NRAS/MKNK2/SOS1/GYS1	12
hsa-miR-27b-3p	hsa05034	Alcoholism	0.000308044	0.0159983	ADORA2B/CALM3/HIST2H3A/GNB4/CREB1/SHC1/NRAS/HAT1/H3F3B/GNG12/HIST2H2AA4/HIST2H2AA3/H3F3C/SOS1	14
hsa-miR-27b-3p	hsa05225	Hepatocellular carcinoma	0.000367111	0.0159983	DPF1/TGFBR1/SHC1/NRAS/FZD9/WNT9B/SMAD4/SOS1/SMAD2/NFE2L2/FZD7/EGFR/MET	13
hsa-miR-27b-3p	hsa04218	Cellular senescence	0.000650019	0.0203024	CALM3/SLC25A5/CCND3/TGFBR1/ZFP36L2/FOXO1/CCNA2/ZFP36L1/NRAS/LIN54/CHEK2/SMAD2	12
hsa-miR-27b-3p	hsa04350	TGF-beta signaling pathway	0.000652227	0.0203024	RGMB/CUL1/BMPR2/TGFBR1/THBS1/ID4/SMAD4/SP1/SMAD2	9
hsa-miR-27b-3p	hsa01522	Endocrine resistance	0.000883477	0.0215664	NOTCH1/NOTCH2/MAPK9/CARM1/SHC1/NRAS/SP1/SOS1/EGFR	9
hsa-miR-27b-3p	hsa04014	Ras signaling pathway	0.000894221	0.0215664	CALM3/GNB4/MAPK9/VEGFC/SHC1/PLA2G2D/RAP1B/NRAS/GNG12/SOS1/PAK2/NF1/ABL2/EGFR/MET	15
hsa-miR-27b-3p	hsa04152	AMPK signaling pathway	0.000989763	0.0215664	PPARG/FASN/RPTOR/CREB1/CAB39/CAB39L/FOXO1/CCNA2/RAB14/GYS1	10
hsa-miR-27b-3p	hsa05226	Gastric cancer	0.00151935	0.0284107	TGFBR1/SHC1/NRAS/FZD9/WNT9B/SMAD4/SOS1/SMAD2/FZD7/EGFR/MET	11
hsa-miR-27b-3p	hsa05210	Colorectal cancer	0.00156465	0.0284107	MAPK9/PMAIP1/TGFBR1/NRAS/SMAD4/SOS1/SMAD2/EGFR	8
hsa-miR-27b-3p	hsa04068	FoxO signaling pathway	0.00192749	0.0303558	MAPK9/TGFBR1/BNIP3/FOXO1/NRAS/NLK/SMAD4/SOS1/PLK2/EGFR	10
hsa-miR-27b-3p	hsa04510	Focal adhesion	0.0019504	0.0303558	RAPGEF1/DIAPH1/MAPK9/CCND3/VEGFC/SHC1/THBS2/THBS1/RAP1B/SOS1/PAK2/EGFR/MET	13
hsa-miR-27b-3p	hsa04520	Adherens junction	0.00218761	0.0317779	TGFBR1/WASL/NLK/CTNND1/SMAD4/EGFR/MET	7
hsa-miR-27b-3p	hsa04550	Signaling pathways regulating pluripotency of stem cells	0.00366059	0.0497304	BMPR2/NRAS/FZD9/ZFHX3/LIFR/ID4/WNT9B/SMAD4/SMAD2/FZD7	10
hsa-miR-27b-3p	hsa04933	AGE-RAGE signaling pathway in diabetic complications	0.00404589	0.0497304	DIAPH1/MAPK9/VEGFC/TGFBR1/FOXO1/NRAS/SMAD4/SMAD2	8
hsa-miR-27b-3p	hsa05166	Human T-cell leukemia virus 1 infection	0.00410816	0.0497304	SLC25A5/MAPK9/CCND3/CREB1/TGFBR1/HLA-DRA/CCNA2/NRAS/BUB3/CHEK2/ZFP36/SMAD4/SMAD2	13
hsa-miR-27b-3p	hsa05224	Breast cancer	0.00445564	0.0510979	NOTCH1/NOTCH2/SHC1/NRAS/FZD9/WNT9B/SP1/SOS1/FZD7/EGFR	10
hsa-miR-27b-3p	hsa04012	ErbB signaling pathway	0.00601076	0.0638924	MAPK9/SHC1/NRAS/SOS1/PAK2/ABL2/EGFR	7
hsa-miR-27b-3p	hsa04150	mTOR signaling pathway	0.00645097	0.0638924	RPTOR/CAB39/LPIN1/CAB39L/NRAS/FZD9/RNF152/WNT9B/SOS1/FZD7	10
hsa-miR-27b-3p	hsa04934	Cushing syndrome	0.00645097	0.0638924	CREB1/LDLR/KMT2A/RAP1B/FZD9/RBBP5/WNT9B/SP1/FZD7/EGFR	10
hsa-miR-27b-3p	hsa00600	Sphingolipid metabolism	0.00807604	0.0743739	PSAP/SGPL1/UGCG/ACER2/SGMS1	5
hsa-miR-27b-3p	hsa05211	Renal cell carcinoma	0.00829967	0.0743739	RAPGEF1/RAP1B/NRAS/SOS1/PAK2/MET	6
hsa-miR-27b-3p	hsa04010	MAPK signaling pathway	0.00853324	0.0743739	DUSP5/MAPK9/VEGFC/TAOK1/TGFBR1/RAP1B/NRAS/NLK/MKNK2/GNG12/SOS1/PAK2/NF1/EGFR/MET	15
hsa-miR-27b-3p	hsa05131	Shigellosis	0.0109514	0.0911866	HIST2H3A/RPTOR/DIAPH1/CUL1/MAPK9/UBE2D1/BNIP3/FOXO1/WASL/H3F3B/H3F3C/ELMO1/EGFR	13
hsa-miR-27b-3p	hsa04722	Neurotrophin signaling pathway	0.0112992	0.0911866	CALM3/RAPGEF1/MAPK9/SHC1/RAP1B/NRAS/BEX3/SOS1	8
hsa-miR-27b-3p	hsa04141	Protein processing in endoplasmic reticulum	0.0124673	0.0970203	UBXN1/CUL1/MAPK9/UBE2D1/TXNDC5/BAG2/UBE2G1/SEC24A/NFE2L2/DERL1	10
hsa-miR-27b-3p	hsa05220	Chronic myeloid leukemia	0.0130673	0.0981824	TGFBR1/SHC1/NRAS/SMAD4/SOS1/RUNX1	6
hsa-miR-27b-3p	hsa04110	Cell cycle	0.0142399	0.103427	WEE1/CUL1/CCND3/CCNA2/BUB3/CHEK2/SMAD4/SMAD2	8
hsa-miR-27b-3p	hsa01521	EGFR tyrosine kinase inhibitor resistance	0.0156028	0.10967	SHC1/NRAS/SOS1/NF1/EGFR/MET	6
hsa-miR-27b-3p	hsa00310	Lysine degradation	0.0223502	0.151632	EHMT2/KMT2A/SETD1B/NSD1/KMT2C	5
hsa-miR-27b-3p	hsa05165	Human papillomavirus infection	0.0229646	0.151632	NOTCH1/NOTCH2/CCND3/CREB1/THBS2/THBS1/FOXO1/CCNA2/NRAS/LFNG/FZD9/WNT9B/SOS1/FZD7/EGFR	15
hsa-miR-27b-3p	hsa04211	Longevity regulating pathway	0.0264763	0.167267	PPARG/RPTOR/EHMT2/CREB1/FOXO1/NRAS	6
hsa-miR-27b-3p	hsa04310	Wnt signaling pathway	0.0268677	0.167267	CUL1/MAPK9/CCND3/NLK/FZD9/WNT9B/SMAD4/ROR1/FZD7	9
hsa-miR-27b-3p	hsa04917	Prolactin signaling pathway	0.0333821	0.196589	MAPK9/SHC1/NRAS/SOS1/SOCS6	5
hsa-miR-27b-3p	hsa05230	Central carbon metabolism in cancer	0.0333821	0.196589	PDK1/RET/NRAS/EGFR/MET	5
hsa-miR-27b-3p	hsa04919	Thyroid hormone signaling pathway	0.0357709	0.196951	NOTCH1/NOTCH2/MED13/FOXO1/MED30/NRAS/MED14	7
hsa-miR-27b-3p	hsa05415	Diabetic cardiomyopathy	0.035951	0.196951	NDUFS6/SLC25A5/MAPK9/PPIF/TGFBR1/NDUFC2-KCTD14/SP1/SMAD2/GYS1/ATP5G3	10
hsa-miR-27b-3p	hsa04137	Mitophagy - animal	0.0370591	0.196951	MAPK9/BNIP3/NRAS/SP1/PINK1	5
hsa-miR-27b-3p	hsa05223	Non-small cell lung cancer	0.0370591	0.196951	RET/NRAS/SOS1/EGFR/MET	5
hsa-miR-27b-3p	hsa04115	p53 signaling pathway	0.0389873	0.201623	CCND3/PMAIP1/THBS1/CHEK2/CCNG1	5
hsa-miR-27b-3p	hsa00564	Glycerophospholipid metabolism	0.0397889	0.201623	AGPAT3/LPIN1/PLA2G2D/GPAM/PISD/LPCAT1	6
hsa-miR-27b-3p	hsa05214	Glioma	0.0430246	0.204854	CALM3/SHC1/NRAS/SOS1/EGFR	5
hsa-miR-27b-3p	hsa04015	Rap1 signaling pathway	0.0436693	0.204854	ADORA2B/CALM3/RAPGEF1/VEGFC/THBS1/RAP1B/NRAS/CTNND1/EGFR/MET	10
hsa-miR-27b-3p	hsa04710	Circadian rhythm	0.0441678	0.204854	CUL1/CREB1/ARNTL	3
hsa-miR-27b-3p	hsa04916	Melanogenesis	0.045024	0.204854	CALM3/CREB1/NRAS/FZD9/WNT9B/FZD7	6
hsa-miR-27b-3p	hsa05212	Pancreatic cancer	0.0451343	0.204854	MAPK9/TGFBR1/SMAD4/SMAD2/EGFR	5
hsa-miR-27b-3p	hsa05170	Human immunodeficiency virus 1 infection	0.0460673	0.204854	WEE1/CALM3/GNB4/CUL4B/CUL1/MAPK9/NRAS/AP1G1/GNG12/PAK2	10
hsa-miR-27b-3p	hsa05100	Bacterial invasion of epithelial cells	0.0473049	0.20615	CD2AP/SHC1/WASL/ELMO1/MET	5
hsa-miR-27b-3p	hsa04390	Hippo signaling pathway	0.0487273	0.208185	CCND3/BMPR2/TGFBR1/FZD9/WNT9B/SMAD4/SMAD2/FZD7	8
hsa-miR-27b-3p	hsa05012	Parkinson disease	0.0554205	0.228003	CALM3/NDUFS6/SLC25A5/MAPK9/UBA1/PPIF/NDUFC2-KCTD14/UBE2G1/NFE2L2/ATP5G3/PINK1	11
hsa-miR-27b-3p	hsa05206	MicroRNAs in cancer	0.0554587	0.228003	NOTCH1/ST14/CYP1B1/RPTOR/NOTCH2/BMPR2/SHC1/THBS1/NRAS/SOS1/CCNG1/EGFR/MET	13
hsa-miR-27b-3p	hsa04659	Th17 cell differentiation	0.0567335	0.228924	MAPK9/TGFBR1/HLA-DRA/SMAD4/RUNX1/SMAD2	6
hsa-miR-27b-3p	hsa04062	Chemokine signaling pathway	0.0585912	0.232122	GNB4/SHC1/RAP1B/NRAS/GNG12/SOS1/PREX1/ELMO1/CX3CL1	9
hsa-miR-27b-3p	hsa05322	Systemic lupus erythematosus	0.0603361	0.234766	HIST2H3A/TROVE2/HLA-DRA/H3F3B/HIST2H2AA4/HIST2H2AA3/H3F3C	7
hsa-miR-27b-3p	hsa04371	Apelin signaling pathway	0.0642388	0.241333	CALM3/GNB4/TGFBR1/NRAS/GNG12/SMAD4/SMAD2	7
hsa-miR-27b-3p	hsa04915	Estrogen signaling pathway	0.0642388	0.241333	CALM3/CREB1/SHC1/NRAS/SP1/SOS1/EGFR	7
hsa-miR-27b-3p	hsa04120	Ubiquitin mediated proteolysis	0.068292	0.248288	CUL4B/CUL1/UBA1/UBE2D1/ITCH/UBR5/UBE2G1	7
hsa-miR-27b-3p	hsa05216	Thyroid cancer	0.0683691	0.248288	PPARG/RET/NRAS	3
hsa-miR-27b-3p	hsa04140	Autophagy - animal	0.0703751	0.249058	RPTOR/CTSB/MAPK9/MTMR3/BNIP3/NRAS/TP53INP2	7
hsa-miR-27b-3p	hsa04151	PI3K-Akt signaling pathway	0.0708673	0.249058	GNB4/RPTOR/CCND3/VEGFC/CREB1/THBS2/THBS1/NRAS/GNG12/SOS1/PHLPP2/GYS1/EGFR/MET	14
hsa-miR-27b-3p	hsa05205	Proteoglycans in cancer	0.0809904	0.280117	THBS1/NRAS/FZD9/WNT9B/SOS1/SMAD2/FZD7/EGFR/MET	9
hsa-miR-27b-3p	hsa05219	Bladder cancer	0.0871909	0.296851	THBS1/NRAS/EGFR	3
hsa-miR-27b-3p	hsa04912	GnRH signaling pathway	0.0903109	0.302743	CALM3/MAPK9/NRAS/SOS1/EGFR	5
hsa-miR-27b-3p	hsa05221	Acute myeloid leukemia	0.0926592	0.305908	CCNA2/NRAS/SOS1/RUNX1	4
hsa-miR-27b-3p	hsa05207	Chemical carcinogenesis - receptor activation	0.0949465	0.308781	CYP1B1/VDR/CYP3A4/NOTCH2/CCND3/CREB1/NRAS/SOS1/EGFR	9
hsa-miR-27b-3p	hsa04924	Renin secretion	0.100576	0.313609	EDNRA/CALM3/CTSB/CREB1	4
hsa-miR-27b-3p	hsa05417	Lipid and atherosclerosis	0.101334	0.313609	PPARG/CALM3/MAPK9/ABCA1/LDLR/RAP1B/NRAS/OLR1/NFE2L2	9
hsa-miR-27b-3p	hsa04962	Vasopressin-regulated water reabsorption	0.10258	0.313609	CREB1/DYNLL2/DYNC2LI1	3
hsa-miR-27b-3p	hsa05215	Prostate cancer	0.103434	0.313609	CREB1/FOXO1/NRAS/SOS1/EGFR	5
hsa-miR-27b-3p	hsa05022	Pathways of neurodegeneration - multiple diseases	0.103627	0.313609	CALM3/NDUFS6/SLC25A5/MAPK9/UBA1/PPIF/NDUFC2-KCTD14/TARDBP/NRAS/FZD9/TOMM40L/WNT9B/UBE2G1/DERL1/ATP5G3/FZD7/PINK1	17
hsa-miR-27b-3p	hsa05231	Choline metabolism in cancer	0.106856	0.318764	MAPK9/NRAS/SP1/SOS1/EGFR	5
hsa-miR-27b-3p	hsa00770	Pantothenate and CoA biosynthesis	0.108256	0.318764	DPYD/COASY	2
hsa-miR-27b-3p	hsa04142	Lysosome	0.110844	0.322031	CTSB/LAPTM4B/PSAP/AP3D1/AP1G1/AP3B2	6
hsa-miR-27b-3p	hsa04613	Neutrophil extracellular trap formation	0.115294	0.330553	HIST2H3A/SLC25A5/PPIF/HAT1/H3F3B/HIST2H2AA4/HIST2H2AA3/H3F3C	8
hsa-miR-27b-3p	hsa05161	Hepatitis B	0.122724	0.342253	MAPK9/CREB1/TGFBR1/CCNA2/NRAS/SMAD4/SOS1	7
hsa-miR-27b-3p	hsa04728	Dopaminergic synapse	0.123391	0.342253	CALM3/GNB4/MAPK9/CREB1/GNG12/ARNTL	6
hsa-miR-27b-3p	hsa05163	Human cytomegalovirus infection	0.124358	0.342253	CALM3/GNB4/CREB1/NRAS/GNG12/SP1/SOS1/EGFR/CX3CL1	9
hsa-miR-27b-3p	hsa05167	Kaposi sarcoma-associated herpesvirus infection	0.125658	0.342253	CALM3/GNB4/MAPK9/CREB1/NRAS/GNG12/ZFP36/PREX1	8
hsa-miR-27b-3p	hsa04928	Parathyroid hormone synthesis, secretion and action	0.136161	0.358625	MMP13/VDR/CREB1/SP1/EGFR	5
hsa-miR-27b-3p	hsa05144	Malaria	0.136235	0.358625	THBS2/THBS1/MET	3
hsa-miR-27b-3p	hsa04210	Apoptosis	0.136607	0.358625	CTSB/MAPK9/PMAIP1/NRAS/HRK/LMNB2	6
hsa-miR-27b-3p	hsa04714	Thermogenesis	0.14202	0.368397	PPARG/RPTOR/NDUFS6/DPF1/CREB1/NDUFC2-KCTD14/NRAS/SOS1/ATP5G3	9
hsa-miR-27b-3p	hsa04931	Insulin resistance	0.143996	0.36913	MAPK9/CREB1/FOXO1/MGEA5/GYS1	5
hsa-miR-27b-3p	hsa04668	TNF signaling pathway	0.160233	0.405977	MAPK9/VEGFC/CREB1/ITCH/CX3CL1	5
hsa-miR-27b-3p	hsa04020	Calcium signaling pathway	0.163688	0.409964	ADORA2B/EDNRA/CALM3/SLC25A5/VEGFC/PPIF/RET/EGFR/MET	9
hsa-miR-27b-3p	hsa00591	Linoleic acid metabolism	0.169828	0.420508	CYP3A4/PLA2G2D	2
hsa-miR-27b-3p	hsa03040	Spliceosome	0.176139	0.431233	HNRNPU/THOC3/PRPF8/SNRNP27/SRSF1/NCBP2	6
hsa-miR-27b-3p	hsa05213	Endometrial cancer	0.185945	0.450183	NRAS/SOS1/EGFR	3
hsa-miR-27b-3p	hsa04071	Sphingolipid signaling pathway	0.190313	0.450742	MAPK9/SGPL1/NRAS/ACER2/SGMS1	5
hsa-miR-27b-3p	hsa04935	Growth hormone synthesis, secretion and action	0.190313	0.450742	MAPK9/CREB1/SHC1/NRAS/SOS1	5
hsa-miR-27b-3p	hsa04330	Notch signaling pathway	0.192467	0.450942	NOTCH1/NOTCH2/LFNG	3
hsa-miR-27b-3p	hsa04810	Regulation of actin cytoskeleton	0.197239	0.453511	DIAPH1/WASL/SPATA13/NRAS/GNG12/SOS1/PAK2/EGFR	8
hsa-miR-27b-3p	hsa04215	Apoptosis - multiple species	0.197726	0.453511	MAPK9/PMAIP1	2
hsa-miR-27b-3p	hsa03013	RNA transport	0.200954	0.456112	THOC3/TARDBP/NCBP2/EIF5/EIF2S2/NUP133/NUP93	7
hsa-miR-27b-3p	hsa00561	Glycerolipid metabolism	0.205679	0.462024	AGPAT3/LPIN1/GPAM	3
hsa-miR-27b-3p	hsa04658	Th1 and Th2 cell differentiation	0.210447	0.467398	NOTCH1/NOTCH2/MAPK9/HLA-DRA	4
hsa-miR-27b-3p	hsa04213	Longevity regulating pathway - multiple species	0.212361	0.467398	RPTOR/FOXO1/NRAS	3
hsa-miR-27b-3p	hsa05217	Basal cell carcinoma	0.219091	0.477388	FZD9/WNT9B/FZD7	3
hsa-miR-27b-3p	hsa04657	IL-17 signaling pathway	0.221284	0.477392	MMP13/MAPK9/SRSF1/USP25	4
hsa-miR-27b-3p	hsa04380	Osteoclast differentiation	0.231637	0.492225	PPARG/MAPK9/CREB1/TGFBR1/FHL2	5
hsa-miR-27b-3p	hsa04927	Cortisol synthesis and secretion	0.232677	0.492225	CREB1/LDLR/SP1	3
hsa-miR-27b-3p	hsa00500	Starch and sucrose metabolism	0.235664	0.493494	PGM2L1/GYS1	2
hsa-miR-27b-3p	hsa04713	Circadian entrainment	0.237807	0.493494	CALM3/GNB4/CREB1/GNG12	4
hsa-miR-548ak	hsa04550	Signaling pathways regulating pluripotency of stem cells	0.000460455	0.08579	BMI1/COMMD3-BMI1/SMAD5/IL6ST/MAP2K1/INHBA/PCGF5	7
hsa-miR-548ak	hsa04120	Ubiquitin mediated proteolysis	0.00235397	0.219291	UBE2D2/UBE2D1/DDB1/TRIM37/XIAP/UBE2H	6
hsa-miR-548ak	hsa04621	NOD-like receptor signaling pathway	0.00912103	0.456986	NEK7/YWHAE/PANX1/XIAP/HSP90AA1/VDAC2	6
hsa-miR-548ak	hsa04979	Cholesterol metabolism	0.0125638	0.456986	ANGPTL3/LIPA/VDAC2	3
hsa-miR-548ak	hsa05203	Viral carcinogenesis	0.0142957	0.456986	ACTN4/IL6ST/YWHAE/DDB1/CDK4/HIST1H2BD	6
hsa-miR-548ak	hsa00670	One carbon pool by folate	0.0158979	0.456986	MTHFD2/MTHFD1	2
hsa-miR-548ak	hsa04218	Cellular senescence	0.0178054	0.456986	CCNB1/MAP2K1/CDK4/CHEK2/VDAC2	5
hsa-miR-548ak	hsa05166	Human T-cell leukemia virus 1 infection	0.019622	0.456986	MAP2K1/CDK4/CHEK2/XIAP/MAP2K4/VDAC2	6
